# Supplementary material for: Diazido­bis[(1-methyl-1H-benzimidazol-2-yl)methanol-κ2 N 3,O]manganese(II)
Source: Acta Crystallogr Sect E Struct Rep Online. 2010 Jan 23;66(Pt 2):m188. doi: 10.1107/S1600536810002126 (PMC2979954; doi:10.1107/S1600536810002126)
Supplement: Supplementary file 1 [file e-66-0m188-sup1.cif]

##############################################################################
###                                                                        ###
###        Electronic paper (Acta Crystallographica Section E)             ###
###                                                                        ###
##############################################################################
#                                                                            #
# This CIF contains the data in a paper accepted for publication in Acta     #
# Crystallographica Section E. It conforms to the requirements of Notes      #
# for Authors for Section E, and has been peer reviewed under the auspices   #
# of the IUCr Commission on Journals.                                        #
#                                                                            #
# Full details of the Crystallographic Information File format               #
# are given in the paper "The Crystallographic Information File (CIF):       #
# a New Standard Archive File for Crystallography" by S. R. Hall, F. H.      #
# Allen and I. D. Brown [Acta Cryst. (1991), A47, 655-685].                  #
#                                                                            #
# The current version of the core CIF dictionary is obtainable from          #
# ftp://ftp.iucr.org/pub/cif_core.dic. The current version number is 2.4.    #
#                                                                            #
# Software is freely available for graphical display of the structure(s) in  #
# this CIF.  For information consult the CIF home page http://www.iucr.org/  #
# cif/home.html                                                              #
#                                                                            #
# This file may be used for bona fide research purposes within the           #
# scientific community so long as proper attribution is given to the journal # 
# article from which it was obtained.                                        #
#                                                                            #
##############################################################################
                                             
data_global
_audit_creation_method     'form.cif (version 2.0)'
_journal_data_validation_number     ?
_journal_date_recd_electronic     2010-01-12
_journal_date_accepted     2010-01-18
_journal_name_full     'Acta Crystallographica, Section E'
_journal_year     2010
_journal_volume     66
_journal_issue      2
_journal_page_first     m188
_journal_page_last     m188
_journal_paper_category     QM
_journal_coeditor_code     SI2238
_publ_contact_author
;
Ming-Hua Zeng
School of Chemistry and Chemical Engineering
Guangxi Normal University
Guilin, 541004
People's Republic of China
;
_publ_contact_author_email     zmh@mailbox.gxnu.edu.cn
_publ_contact_author_fax     '86 773 5846297'
_publ_contact_author_phone     '86 773 5854695'
_publ_section_title
;\
Diazidobis[(1-methyl-1<i>H</i>-benzimidazol-2-yl)methanol-\k^2^<i>N</i>^3^,\
<i>O</i>]manganese(II)
;
loop_
    _publ_author_name
    _publ_author_address
    'Yan-Ling Zhou'
;
School of Chemistry and Chemical Engineering
Central South University
Changsha 410083
People's Republic of China
;
    'Hong Liang'
;
School of Chemistry and Chemical Engineering
Guangxi Normal University
Guilin 541004
People's Republic of China
;
    'Ming-Hua Zeng'
;
School of Chemistry and Chemical Engineering
Guangxi Normal University
Guilin 541004
People's Republic of China
;
data_I
_audit_creation_method     SHELXL-97
_chemical_name_systematic
;
Diazidobis[(1-methyl-1<i>H</i>-benzimidazol-2-yl)methanol-
\k^2^<i>N</i>^3^,<i>O</i>]manganese(II)
;
_chemical_name_common     ?
_chemical_formula_moiety     'C18 H20 Mn N10 O2'
_chemical_formula_sum     'C18 H20 Mn N10 O2'
_chemical_formula_iupac     '[Mn (N3)2 (C9 H10 N2 O)2]'
_chemical_formula_weight     463.38
_chemical_melting_point     ?
_symmetry_cell_setting     Monoclinic
_symmetry_space_group_name_H-M     'C 2/c'
_symmetry_space_group_name_Hall     '-C 2yc'
loop_
    _symmetry_equiv_pos_as_xyz
    'x, y, z'
    '-x, y, -z+1/2'
    'x+1/2, y+1/2, z'
    '-x+1/2, y+1/2, -z+1/2'
    '-x, -y, -z'
    'x, -y, z-1/2'
    '-x+1/2, -y+1/2, -z'
    'x+1/2, -y+1/2, z-1/2'
_cell_length_a     15.466(3)
_cell_length_b     7.5438(16)
_cell_length_c     18.095(4)
_cell_angle_alpha     90.00
_cell_angle_beta     109.989(4)
_cell_angle_gamma     90.00
_cell_volume     1984.0(7)
_cell_formula_units_Z     4
_cell_measurement_reflns_used     1818
_cell_measurement_theta_min     2.40
_cell_measurement_theta_max     26.66
_cell_measurement_temperature     173(2)
_exptl_crystal_description     block
_exptl_crystal_colour     colorless
_exptl_crystal_size_max     0.33
_exptl_crystal_size_mid     0.22
_exptl_crystal_size_min     0.10
_exptl_crystal_density_diffrn     1.551
_exptl_crystal_density_meas     ?
_exptl_crystal_density_method     'not measured'
_exptl_crystal_F_000     956
_exptl_absorpt_coefficient_mu     0.706
_exptl_absorpt_correction_type     multi-scan
_exptl_absorpt_process_details     'SADABS (Sheldrick, 1996)'
_exptl_absorpt_correction_T_min     0.8005
_exptl_absorpt_correction_T_max     0.9328
_exptl_special_details
;
;
_diffrn_ambient_temperature     173(2)
_diffrn_radiation_type     MoK\a
_diffrn_radiation_wavelength     0.71073
_diffrn_radiation_source     'fine-focus sealed tube'
_diffrn_radiation_monochromator     graphite
_diffrn_measurement_device_type     'Bruker SMART APEX CCD area-detector'
_diffrn_measurement_method     'phi and omega scans'
_diffrn_detector_area_resol_mean     ?
_diffrn_reflns_number     4125
_diffrn_reflns_av_R_equivalents     0.0287
_diffrn_reflns_av_sigmaI/netI     0.0383
_diffrn_reflns_theta_min     2.80
_diffrn_reflns_theta_max     25.00
_diffrn_reflns_theta_full     25.00
_diffrn_measured_fraction_theta_max     0.995
_diffrn_measured_fraction_theta_full     0.995
_diffrn_reflns_limit_h_min     -16
_diffrn_reflns_limit_h_max     18
_diffrn_reflns_limit_k_min     -8
_diffrn_reflns_limit_k_max     8
_diffrn_reflns_limit_l_min     -15
_diffrn_reflns_limit_l_max     21
_diffrn_standards_number     ?
_diffrn_standards_interval_count     ?
_diffrn_standards_interval_time     ?
_diffrn_standards_decay_%     ?
_refine_special_details
;
Refinement of <i>F</i>^2^ against ALL reflections. The weighted <i>R</i>-factor
<i>wR</i> and goodness of fit <i>S</i> are based on <i>F</i>^2^, conventional
<i>R</i>-factors <i>R</i> are based on <i>F</i>, with <i>F</i> set to zero for
negative <i>F</i>^2^. The threshold expression of <i>F</i>^2^ >
\s(<i>F</i>^2^) is used only for calculating <i>R</i>-factors(gt) <i>etc</i>.
and is not relevant to the choice of reflections for refinement.
<i>R</i>-factors based on <i>F</i>^2^ are statistically about twice as large
as those based on <i>F</i>, and <i>R</i>- factors based on ALL data will be
even larger.
In Checkcif report, the following ALERTS were generated
PLAT230_ALERT_2_C Hirshfeld Test Diff for N3 -- N4.. 5.98 su Author response:
It is due to electron shift or resonance (N=N--N or N--N=N) bond lengths
appear shorter than expected, see: Albada <i>et al.</i> (1995).
;
_reflns_number_total     1741
_reflns_number_gt     1345
_reflns_threshold_expression     I>2sigma(I)
_refine_ls_structure_factor_coef     Fsqd
_refine_ls_matrix_type     full
_refine_ls_R_factor_all     0.0579
_refine_ls_R_factor_gt     0.0415
_refine_ls_wR_factor_gt     0.1045
_refine_ls_wR_factor_ref     0.1157
_refine_ls_goodness_of_fit_ref     1.018
_refine_ls_restrained_S_all     1.018
_refine_ls_number_reflns     1741
_refine_ls_number_parameters     142
_refine_ls_number_restraints     0
_refine_ls_hydrogen_treatment     constr
_refine_ls_weighting_scheme     calc
_refine_ls_weighting_details
              'w=1/[\s^2^(Fo^2^)+(0.0608P)^2^+4.1072P] where P=(Fo^2^+2Fc^2^)/3'
_atom_sites_solution_hydrogens     geom
_atom_sites_solution_primary     direct
_atom_sites_solution_secondary     difmap
_refine_ls_shift/su_max     0.000
_refine_ls_shift/su_mean     0.000
_refine_diff_density_max     0.464
_refine_diff_density_min     -0.286
_refine_ls_extinction_method     none
_refine_ls_extinction_coef     ?
loop_
    _atom_type_symbol
    _atom_type_description
    _atom_type_scat_dispersion_real
    _atom_type_scat_dispersion_imag
    _atom_type_scat_source
    'C' 'C' 0.0033 0.0016
                         'International Tables Vol C Tables 4.2.6.8 and 6.1.1.4'
    'H' 'H' 0.0000 0.0000
                         'International Tables Vol C Tables 4.2.6.8 and 6.1.1.4'
    'Mn' 'Mn' 0.3368 0.7283
                         'International Tables Vol C Tables 4.2.6.8 and 6.1.1.4'
    'N' 'N' 0.0061 0.0033
                         'International Tables Vol C Tables 4.2.6.8 and 6.1.1.4'
    'O' 'O' 0.0106 0.0060
                         'International Tables Vol C Tables 4.2.6.8 and 6.1.1.4'
_computing_data_collection     'SMART (Bruker, 2001)'
_computing_cell_refinement     'SAINT (Bruker, 2001)'
_computing_data_reduction     'SAINT (Bruker, 2001)'
_computing_structure_solution     'SHELXS97 (Sheldrick, 2008)'
_computing_structure_refinement     'SHELXL97 (Sheldrick, 2008)'
_computing_molecular_graphics     'X-SEED (Barbour, 2001)'
_computing_publication_material
                               'publCIF (Westrip, 2010) and PLATON (Spek, 2009)'
loop_
    _atom_site_type_symbol
    _atom_site_label
    _atom_site_fract_x
    _atom_site_fract_y
    _atom_site_fract_z
    _atom_site_U_iso_or_equiv
    _atom_site_adp_type
    _atom_site_calc_flag
    _atom_site_refinement_flags
    _atom_site_occupancy
    _atom_site_disorder_assembly
    _atom_site_disorder_group
    O O1 0.12170(15) 0.1356(3) 0.26588(12) 0.0324(5) Uani d . 1 . .
    H H1 0.1264 0.0343 0.2875 0.049 Uiso d R 1 . .
    Mn Mn1 0.0000 0.32504(9) 0.2500 0.0247(2) Uani d S 1 . .
    N N1 -0.00030(17) 0.2562(3) 0.13315(13) 0.0228(6) Uani d . 1 . .
    N N2 0.07803(16) 0.1833(3) 0.05480(14) 0.0226(5) Uani d . 1 . .
    N N3 0.1101(2) 0.5198(4) 0.28397(17) 0.0405(7) Uani d . 1 . .
    N N4 0.11891(18) 0.6678(4) 0.30523(15) 0.0324(7) Uani d . 1 . .
    N N5 0.1360(3) 0.8099(4) 0.3311(2) 0.0545(9) Uani d . 1 . .
    C C1 0.1524(2) 0.1270(5) 0.20037(18) 0.0316(8) Uani d . 1 . .
    H H1A 0.1698 0.0038 0.1928 0.038 Uiso calc R 1 . .
    H H1B 0.2070 0.2037 0.2096 0.038 Uiso calc R 1 . .
    C C2 0.0761(2) 0.1879(4) 0.12911(17) 0.0226(6) Uani d . 1 . .
    C C3 -0.05362(19) 0.2995(4) 0.05571(17) 0.0208(6) Uani d . 1 . .
    C C4 -0.1407(2) 0.3733(4) 0.02570(18) 0.0257(7) Uani d . 1 . .
    H H4A -0.1745 0.4034 0.0590 0.031 Uiso calc R 1 . .
    C C5 -0.1764(2) 0.4013(4) -0.05442(18) 0.0307(7) Uani d . 1 . .
    H H5A -0.2359 0.4520 -0.0767 0.037 Uiso calc R 1 . .
    C C6 -0.1269(2) 0.3569(4) -0.10337(18) 0.0331(8) Uani d . 1 . .
    H H6A -0.1538 0.3782 -0.1583 0.040 Uiso calc R 1 . .
    C C7 -0.0403(2) 0.2830(4) -0.07448(18) 0.0289(7) Uani d . 1 . .
    H H7B -0.0068 0.2526 -0.1080 0.035 Uiso calc R 1 . .
    C C8 -0.0045(2) 0.2554(4) 0.00618(17) 0.0230(6) Uani d . 1 . .
    C C9 0.1533(2) 0.1183(5) 0.03086(19) 0.0309(7) Uani d . 1 . .
    H H9A 0.1617 -0.0089 0.0419 0.046 Uiso calc R 1 . .
    H H9B 0.2100 0.1814 0.0602 0.046 Uiso calc R 1 . .
    H H9C 0.1387 0.1388 -0.0256 0.046 Uiso calc R 1 . .
loop_
    _atom_site_aniso_label
    _atom_site_aniso_U_11
    _atom_site_aniso_U_22
    _atom_site_aniso_U_33
    _atom_site_aniso_U_12
    _atom_site_aniso_U_13
    _atom_site_aniso_U_23
    O1 0.0388(13) 0.0343(13) 0.0242(11) 0.0082(10) 0.0111(10) 0.0071(9)
    Mn1 0.0313(4) 0.0266(4) 0.0185(3) 0.000 0.0116(3) 0.000
    N1 0.0244(13) 0.0266(14) 0.0183(12) 0.0014(11) 0.0087(10) -0.0004(10)
    N2 0.0221(13) 0.0260(13) 0.0238(12) 0.0008(10) 0.0129(10) -0.0026(10)
    N3 0.0522(19) 0.0308(18) 0.0451(18) -0.0144(14) 0.0254(15) -0.0073(14)
    N4 0.0325(15) 0.043(2) 0.0243(14) -0.0057(14) 0.0135(12) 0.0027(13)
    N5 0.081(3) 0.0340(19) 0.048(2) -0.0135(18) 0.0225(19) -0.0063(16)
    C1 0.0296(17) 0.0375(19) 0.0296(17) 0.0092(14) 0.0125(14) 0.0043(14)
    C2 0.0248(16) 0.0230(16) 0.0214(14) -0.0001(13) 0.0096(12) -0.0014(12)
    C3 0.0216(15) 0.0198(15) 0.0221(14) -0.0029(12) 0.0088(12) 0.0016(11)
    C4 0.0231(16) 0.0266(17) 0.0295(16) -0.0012(13) 0.0117(13) -0.0016(13)
    C5 0.0238(16) 0.0314(18) 0.0314(17) 0.0006(14) 0.0023(14) 0.0036(14)
    C6 0.0376(19) 0.036(2) 0.0205(15) -0.0087(15) 0.0031(14) 0.0024(13)
    C7 0.0333(18) 0.0334(19) 0.0235(15) -0.0070(14) 0.0140(14) -0.0023(13)
    C8 0.0233(15) 0.0240(15) 0.0237(15) -0.0033(12) 0.0106(12) -0.0022(12)
    C9 0.0273(17) 0.0376(19) 0.0330(17) 0.0039(14) 0.0170(14) -0.0043(14)
_geom_special_details
;
;
loop_
    _geom_bond_atom_site_label_1
    _geom_bond_atom_site_label_2
    _geom_bond_site_symmetry_2
    _geom_bond_distance
    _geom_bond_publ_flag
    O1 C1 . 1.421(4) ?
    O1 Mn1 . 2.302(2) y
    O1 H1 . 0.8500 ?
    Mn1 N3 . 2.172(3) y
    Mn1 N3 2 2.172(3) y
    Mn1 N1 . 2.176(2) y
    Mn1 N1 2 2.176(2) y
    Mn1 O1 2 2.302(2) y
    N1 C2 . 1.314(4) ?
    N1 C3 . 1.400(4) ?
    N2 C2 . 1.355(4) ?
    N2 C8 . 1.389(4) ?
    N2 C9 . 1.459(4) ?
    N3 N4 . 1.174(4) ?
    N4 N5 . 1.163(4) ?
    C1 C2 . 1.492(4) ?
    C1 H1A . 0.9900 ?
    C1 H1B . 0.9900 ?
    C3 C4 . 1.385(4) ?
    C3 C8 . 1.399(4) ?
    C4 C5 . 1.380(4) ?
    C4 H4A . 0.9500 ?
    C5 C6 . 1.395(5) ?
    C5 H5A . 0.9500 ?
    C6 C7 . 1.379(5) ?
    C6 H6A . 0.9500 ?
    C7 C8 . 1.388(4) ?
    C7 H7B . 0.9500 ?
    C9 H9A . 0.9800 ?
    C9 H9B . 0.9800 ?
    C9 H9C . 0.9800 ?
loop_
    _geom_angle_atom_site_label_1
    _geom_angle_atom_site_label_2
    _geom_angle_atom_site_label_3
    _geom_angle_site_symmetry_1
    _geom_angle_site_symmetry_3
    _geom_angle
    _geom_angle_publ_flag
    C1 O1 Mn1 . . 114.60(17) ?
    C1 O1 H1 . . 110.0 ?
    Mn1 O1 H1 . . 123.6 ?
    N3 Mn1 N3 . 2 94.89(17) ?
    N3 Mn1 N1 . . 100.23(10) ?
    N3 Mn1 N1 2 . 98.36(10) ?
    N3 Mn1 N1 . 2 98.36(10) ?
    N3 Mn1 N1 2 2 100.23(10) ?
    N1 Mn1 N1 . 2 152.37(14) ?
    N3 Mn1 O1 . 2 169.59(9) ?
    N3 Mn1 O1 2 2 81.74(10) ?
    N1 Mn1 O1 . 2 90.02(9) ?
    N1 Mn1 O1 2 2 72.72(8) ?
    N3 Mn1 O1 . . 81.74(10) ?
    N3 Mn1 O1 2 . 169.59(9) ?
    N1 Mn1 O1 . . 72.72(8) ?
    N1 Mn1 O1 2 . 90.02(9) ?
    O1 Mn1 O1 2 . 103.23(12) ?
    C2 N1 C3 . . 105.6(2) ?
    C2 N1 Mn1 . . 116.39(19) ?
    C3 N1 Mn1 . . 136.2(2) ?
    C2 N2 C8 . . 106.9(2) ?
    C2 N2 C9 . . 126.4(3) ?
    C8 N2 C9 . . 126.6(2) ?
    N4 N3 Mn1 . . 136.7(3) ?
    N5 N4 N3 . . 173.4(4) ?
    O1 C1 C2 . . 108.4(2) ?
    O1 C1 H1A . . 110.0 ?
    C2 C1 H1A . . 110.0 ?
    O1 C1 H1B . . 110.0 ?
    C2 C1 H1B . . 110.0 ?
    H1A C1 H1B . . 108.4 ?
    N1 C2 N2 . . 113.0(3) ?
    N1 C2 C1 . . 122.2(3) ?
    N2 C2 C1 . . 124.8(3) ?
    C4 C3 C8 . . 120.8(3) ?
    C4 C3 N1 . . 130.3(3) ?
    C8 C3 N1 . . 108.8(3) ?
    C5 C4 C3 . . 117.4(3) ?
    C5 C4 H4A . . 121.3 ?
    C3 C4 H4A . . 121.3 ?
    C4 C5 C6 . . 121.4(3) ?
    C4 C5 H5A . . 119.3 ?
    C6 C5 H5A . . 119.3 ?
    C7 C6 C5 . . 122.0(3) ?
    C7 C6 H6A . . 119.0 ?
    C5 C6 H6A . . 119.0 ?
    C6 C7 C8 . . 116.5(3) ?
    C6 C7 H7B . . 121.8 ?
    C8 C7 H7B . . 121.8 ?
    C7 C8 N2 . . 132.4(3) ?
    C7 C8 C3 . . 121.9(3) ?
    N2 C8 C3 . . 105.7(2) ?
    N2 C9 H9A . . 109.5 ?
    N2 C9 H9B . . 109.5 ?
    H9A C9 H9B . . 109.5 ?
    N2 C9 H9C . . 109.5 ?
    H9A C9 H9C . . 109.5 ?
    H9B C9 H9C . . 109.5 ?
loop_
    _geom_hbond_atom_site_label_D
    _geom_hbond_atom_site_label_H
    _geom_hbond_atom_site_label_A
    _geom_hbond_site_symmetry_A
    _geom_hbond_distance_DH
    _geom_hbond_distance_HA
    _geom_hbond_distance_DA
    _geom_hbond_angle_DHA
    O1 H1 N5 1_545 0.85 1.85 2.701(4) 177.9
