# Supplementary material for: Diazido­bis[(1-methyl-1H-benzimidazol-2-yl)methanol-κ2 N 3,O]manganese(II)
Source: Acta Crystallogr Sect E Struct Rep Online. 2010 Jan 23;66(Pt 2):m188. doi: 10.1107/S1600536810002126 (PMC2979954; doi:10.1107/S1600536810002126)
Supplement: Supplementary file 2 [file e-66-0m188-Isup2.hkl]

# 
# h,k,l, Fc-squared, Fo-squared, sigma(Fo-squared) and status flag 
# 
data_I
_shelx_title ' mn in Cc                         C2/c' 
_shelx_refln_list_code          4 
_shelx_F_calc_maximum      250.37 
_exptl_crystal_F_000       955.68 
_reflns_d_resolution_high  0.8409 
 
loop_ 
 _symmetry_equiv_pos_as_xyz 
 'x, y, z' 
 '-x, y, -z+1/2' 
 'x+1/2, y+1/2, z' 
 '-x+1/2, y+1/2, -z+1/2' 
 '-x, -y, -z' 
 'x, -y, z-1/2' 
 '-x+1/2, -y+1/2, -z' 
 'x+1/2, -y+1/2, z-1/2' 
 
_cell_length_a    15.4660 
_cell_length_b     7.5438 
_cell_length_c    18.0950 
_cell_angle_alpha  90.000 
_cell_angle_beta  109.989 
_cell_angle_gamma  90.000 
 
_shelx_F_squared_multiplier     1.000 
 
loop_ 
 _refln_index_h 
 _refln_index_k 
 _refln_index_l 
 _refln_F_squared_calc 
 _refln_F_squared_meas 
 _refln_F_squared_sigma 
 _refln_observed_status 
   2   0   0    54470.97    62148.95   1312.49 o 
   4   0   0    21408.89    22204.57    338.52 o 
   6   0   0    20756.95    21518.44    330.39 o 
   8   0   0    20778.42    20510.93    459.67 o 
  10   0   0      928.52      970.53     54.44 o 
  12   0   0     1430.43     1435.30     72.66 o 
  14   0   0     3252.84     3367.60    126.82 o 
  16   0   0     2099.44     2153.71    108.95 o 
   1   1   0     3480.10     3607.80     51.40 o 
   3   1   0     1875.71     1733.79     52.30 o 
   5   1   0     1251.23     1225.28     32.12 o 
   7   1   0      755.56      901.96     24.69 o 
   9   1   0     1623.91     1494.19     45.71 o 
  11   1   0      326.21      351.71     32.81 o 
  13   1   0      238.88      213.24     32.59 o 
  15   1   0       54.11       60.15     33.00 o 
  17   1   0      549.70      605.79     81.68 o 
   0   2   0    62104.31    66115.05   1399.70 o 
   2   2   0    41422.27    45962.31    712.00 o 
   4   2   0    10562.36    11760.36    154.85 o 
   8   2   0     2082.30     1858.75     50.91 o 
  10   2   0      877.97      837.79     54.82 o 
  12   2   0      912.31      920.77     43.39 o 
  14   2   0     2022.68     1938.60     68.34 o 
  16   2   0      892.12      804.32     45.14 o 
   1   3   0     1161.86      995.88     32.79 o 
   3   3   0    12431.10    12594.72    156.94 o 
   5   3   0    11762.86    12601.03    149.89 o 
   7   3   0     4342.76     4682.36     98.45 o 
   9   3   0     1235.10     1267.70     48.59 o 
  11   3   0      137.05      152.93     21.79 o 
  13   3   0       24.61       13.06     24.97 o 
  15   3   0      411.44      457.64     44.36 o 
   0   4   0     3314.35     2815.89     96.80 o 
   2   4   0     4234.98     4634.20     78.55 o 
   4   4   0    11247.92    11803.76    144.47 o 
   6   4   0      564.37      535.83     26.28 o 
   8   4   0      295.18      348.88     37.12 o 
  10   4   0     1067.91     1003.13     47.57 o 
  12   4   0       84.23       65.13     29.17 o 
  14   4   0       59.48       91.44     32.34 o 
   1   5   0     2173.88     2019.19     60.02 o 
   3   5   0     3399.76     3247.69     82.57 o 
   5   5   0      753.56      882.90     36.54 o 
   7   5   0     1797.42     1820.53     62.81 o 
   9   5   0     1167.89     1140.69     52.13 o 
  11   5   0       29.85       26.49     32.51 o 
  13   5   0       60.03       21.18     54.72 o 
   0   6   0     4115.67     3794.22    134.96 o 
   2   6   0      724.13      643.50     86.18 o 
   4   6   0     1007.67      829.32    100.69 o 
   6   6   0      390.94      307.43     39.66 o 
   8   6   0      592.10      664.13     49.96 o 
  10   6   0      123.20      134.54     39.17 o 
  12   6   0       19.70      -27.30     40.39 o 
   1   7   0       31.08       46.21     29.43 o 
   3   7   0      123.06       94.69     32.40 o 
   5   7   0      270.32      234.47     32.57 o 
   7   7   0       34.48       -9.30     34.28 o 
   9   7   0      362.05      445.09     72.90 o 
   0   8   0        4.89      -15.11     46.44 o 
   2   8   0      522.72      603.21     56.69 o 
   4   8   0      373.56      480.82     53.23 o 
   6   8   0      719.20      638.86     85.49 o 
 -17   1   1       64.37       66.10     70.79 o 
 -15   1   1       69.69       72.14     29.43 o 
 -13   1   1     2807.22     2892.30     77.87 o 
 -11   1   1     6147.12     6385.98    125.61 o 
  -9   1   1     6586.96     7618.47    110.79 o 
  -7   1   1     8677.50     9531.03    130.09 o 
  -5   1   1    12316.91    13240.76    169.55 o 
  -3   1   1    12053.08    12750.02    204.81 o 
  -1   1   1    15126.98    14197.41    181.86 o 
   1   1   1    17805.17    17201.62    214.75 o 
   3   1   1    15478.95    16013.30    428.86 o 
   5   1   1     4496.98     4401.56     81.27 o 
   7   1   1       23.28       17.48     17.93 o 
   9   1   1        4.03        0.58     13.35 o 
  11   1   1      841.44      772.40     39.04 o 
  13   1   1     3922.82     3797.75     96.11 o 
  15   1   1     3073.89     2921.25     88.58 o 
 -16   2   1      498.31      602.50     58.46 o 
 -14   2   1      736.71      722.35     37.24 o 
 -12   2   1       20.44       12.71     20.38 o 
 -10   2   1      156.46      148.89     19.11 o 
  -8   2   1     2835.97     2925.89     57.32 o 
  -6   2   1     2657.34     2706.56     62.75 o 
  -4   2   1    22911.23    22733.21    885.85 o 
  -2   2   1    62686.95    67839.62    844.01 o 
   0   2   1    10684.38    11256.47    147.63 o 
   2   2   1    12528.85    13409.96    214.56 o 
   4   2   1    28516.48    29466.44    660.46 o 
   6   2   1     4231.98     4318.55     87.00 o 
   8   2   1      722.53      763.36     53.20 o 
  10   2   1     2226.17     2108.68     48.72 o 
  12   2   1     3651.75     3443.50     88.77 o 
  14   2   1      260.00      267.05     41.91 o 
  16   2   1        1.86      -46.14     38.06 o 
 -15   3   1      139.33      124.32     32.68 o 
 -13   3   1      110.08      171.40     30.82 o 
 -11   3   1     1359.33     1411.68     43.70 o 
  -9   3   1     1348.78     1436.29     55.75 o 
  -7   3   1       84.60       50.12     32.03 o 
  -5   3   1     4649.63     5060.90     69.85 o 
  -3   3   1     3905.92     4070.06     57.15 o 
  -1   3   1      144.80      176.59     19.17 o 
   1   3   1     2552.28     2471.15     52.11 o 
   3   3   1     1898.76     1950.58     39.54 o 
   5   3   1       20.08       41.10     12.15 o 
   7   3   1      679.88      588.64     31.03 o 
   9   3   1        8.49       14.45     21.90 o 
  11   3   1      583.40      527.06     29.90 o 
  13   3   1      199.91      187.13     57.31 o 
  15   3   1       59.77       17.60     32.69 o 
 -14   4   1      153.25      163.09     59.92 o 
 -12   4   1      102.49      114.34     28.92 o 
 -10   4   1      351.62      359.64     41.01 o 
  -8   4   1     1351.76     1367.15     41.67 o 
  -6   4   1     7266.61     7557.83    101.23 o 
  -4   4   1    14658.45    15811.19    187.03 o 
  -2   4   1     8687.05     8801.27    129.76 o 
   0   4   1     1658.82     1748.10     56.99 o 
   2   4   1       25.75       -5.13     10.91 o 
   4   4   1       16.38       14.09     11.84 o 
   6   4   1     1954.11     1824.91     55.15 o 
   8   4   1     2234.21     2099.52     52.79 o 
  10   4   1     1130.64      994.74     47.35 o 
  12   4   1     1645.80     1506.80    107.67 o 
  14   4   1      389.93      445.58     43.21 o 
 -13   5   1       32.59       16.38     32.42 o 
 -11   5   1      423.24      406.75     38.24 o 
  -9   5   1      205.76      167.13     50.89 o 
  -7   5   1        3.41        9.16     18.83 o 
  -5   5   1       41.25       55.54     18.87 o 
  -3   5   1       27.25        8.67     16.26 o 
  -1   5   1     1134.78     1362.57     49.00 o 
   1   5   1     2112.77     2048.84     88.18 o 
   3   5   1      445.04      482.13     32.71 o 
   5   5   1      876.86      934.39     34.01 o 
   7   5   1      696.69      627.26     40.65 o 
   9   5   1        2.73       -3.08     27.76 o 
  11   5   1       45.72       93.25     37.30 o 
  13   5   1      635.84      746.01     91.70 o 
 -12   6   1        0.79      -36.19     38.80 o 
 -10   6   1      161.52      135.18     38.71 o 
  -8   6   1      158.91      168.80     43.43 o 
  -6   6   1     4665.41     4285.12     85.92 o 
  -2   6   1       35.54       13.96     25.64 o 
   0   6   1     1075.98     1033.83     47.34 o 
   2   6   1       80.20       71.96     27.09 o 
   4   6   1     2716.96     2464.49     92.55 o 
   6   6   1        0.33      -13.43     27.17 o 
   8   6   1     1437.39     1412.66     83.52 o 
  10   6   1        3.69       -9.76     34.78 o 
  12   6   1        4.60      -10.07     58.55 o 
 -11   7   1      418.19      542.76     68.72 o 
  -9   7   1       64.12       78.66     38.51 o 
  -7   7   1        2.63       12.55     31.61 o 
  -5   7   1     1145.82     1102.70     53.25 o 
  -3   7   1      607.59      591.80     64.00 o 
  -1   7   1       18.11       -1.67     27.66 o 
   1   7   1      833.25      780.61     55.10 o 
   3   7   1     3089.61     3148.96    123.75 o 
   5   7   1      958.31     1010.97     57.51 o 
   7   7   1       45.62       -1.88     38.92 o 
   9   7   1      102.51      107.39     44.13 o 
  -8   8   1      177.84      147.93     63.75 o 
  -6   8   1       20.99       41.05     53.34 o 
  -4   8   1      684.26      814.27    102.84 o 
  -2   8   1        0.85       -4.39     33.66 o 
   0   8   1       15.94      -31.04     33.52 o 
   2   8   1      445.01      565.02    103.64 o 
   4   8   1      830.26      819.15     76.59 o 
   6   8   1      654.91      707.27     64.99 o 
 -16   0   2      106.93       82.94     55.20 o 
 -14   0   2      408.43      411.30     54.85 o 
 -12   0   2       53.67       59.13     29.95 o 
 -10   0   2    16496.48    17542.89    643.58 o 
  -8   0   2    17073.79    17884.10    279.46 o 
  -6   0   2     1737.85     1948.89     40.62 o 
  -4   0   2     2711.09     2750.72     53.46 o 
   2   0   2     6412.35     7012.72    161.04 o 
   4   0   2      834.76      807.21     37.12 o 
   6   0   2     5417.41     4458.56     98.94 o 
   8   0   2    15636.38    13628.50    472.47 o 
  10   0   2      950.74      913.33     57.54 o 
  12   0   2       99.09       45.88     35.67 o 
  14   0   2      556.91      648.38     62.17 o 
  16   0   2      832.99      946.31     83.35 o 
 -17   1   2       14.63      -66.09     45.54 o 
 -15   1   2      264.96      329.24     40.69 o 
 -13   1   2      236.26      337.72     80.76 o 
 -11   1   2      491.05      576.24     28.11 o 
  -9   1   2      884.06      830.40     18.78 o 
  -7   1   2       28.36       34.13      7.17 o 
  -5   1   2      136.38      107.60     16.54 o 
  -3   1   2    14157.69    14627.72    165.40 o 
  -1   1   2     1384.64     1449.23     26.94 o 
   1   1   2       32.52       24.50      6.10 o 
   3   1   2     1346.72     1319.12     26.27 o 
   5   1   2       11.45       14.98      8.88 o 
   7   1   2       68.23       35.04     12.03 o 
   9   1   2     1907.60     2071.71     52.95 o 
  11   1   2     1599.73     1594.82     56.15 o 
  13   1   2      291.56      290.34     44.61 o 
  15   1   2       45.13       43.95     36.39 o 
 -16   2   2        0.80      -21.79     37.87 o 
 -14   2   2        8.95       59.50     36.56 o 
 -12   2   2      124.34      103.34     21.55 o 
 -10   2   2      644.24      587.03     22.73 o 
  -8   2   2     3187.79     3263.30     49.30 o 
  -6   2   2     1321.24     1479.68     27.85 o 
  -4   2   2     1474.28     1674.45     32.25 o 
  -2   2   2     2903.29     2945.45     40.25 o 
   0   2   2      966.95      949.85     24.51 o 
   2   2   2      806.56      780.83     20.19 o 
   4   2   2     3538.98     3707.05     57.91 o 
   6   2   2     4777.54     4299.58     87.66 o 
   8   2   2      173.20      167.86     23.79 o 
  10   2   2       25.34       29.65     22.30 o 
  12   2   2      246.01      265.07     37.08 o 
  14   2   2      231.42      320.67     45.51 o 
  16   2   2      159.38      198.15     69.27 o 
 -15   3   2     1100.88     1043.01     57.46 o 
 -13   3   2     1752.83     1774.08     51.60 o 
 -11   3   2      984.46     1057.59     38.00 o 
  -9   3   2       58.53       21.00     16.95 o 
  -7   3   2      400.27      304.21     36.25 o 
  -5   3   2    13611.88    13801.42    162.67 o 
  -3   3   2    14902.67    16098.68    252.46 o 
  -1   3   2      275.68      137.72     25.60 o 
   1   3   2      117.47       29.62      9.70 o 
   3   3   2     6097.43     5956.27     90.15 o 
   5   3   2      972.11      877.38     35.59 o 
   7   3   2      173.69      167.75     25.45 o 
   9   3   2     3581.14     3648.90     87.93 o 
  11   3   2     5958.46     5924.71    130.00 o 
  13   3   2     1410.17     1217.23     55.92 o 
  15   3   2        2.91      -12.62     39.02 o 
 -14   4   2        8.55        0.84     28.54 o 
 -12   4   2       45.41        7.13     24.67 o 
 -10   4   2      881.09      830.61     35.73 o 
  -8   4   2      471.79      499.03     26.91 o 
  -6   4   2      640.40      701.03     27.99 o 
  -4   4   2     3939.10     4030.42     61.17 o 
  -2   4   2      767.53      709.68     76.45 o 
   0   4   2      516.09      415.16     21.30 o 
   2   4   2     6288.64     6556.03     86.22 o 
   4   4   2      701.33      666.32     25.55 o 
   6   4   2        5.77        1.15     13.29 o 
   8   4   2     1075.83     1229.32     40.83 o 
  10   4   2      148.10      102.03     54.83 o 
  12   4   2        7.74        9.01     28.65 o 
  14   4   2       80.56       71.93     33.36 o 
 -13   5   2      290.06      345.20     42.01 o 
 -11   5   2      700.25      693.12     38.29 o 
  -9   5   2       93.08       99.06     24.73 o 
  -7   5   2      595.35      604.82     25.85 o 
  -5   5   2      704.56      587.17     28.38 o 
  -3   5   2      416.16      375.12     34.56 o 
  -1   5   2     3771.71     3866.08     91.28 o 
   1   5   2     1285.67     1235.98     37.92 o 
   3   5   2      589.86      678.07     38.20 o 
   5   5   2      215.64      190.36     24.11 o 
   7   5   2     1379.28     1496.39     58.08 o 
   9   5   2     4024.29     4073.94    130.44 o 
  11   5   2     1251.40     1168.61     59.52 o 
  13   5   2       77.62       64.44     59.48 o 
 -12   6   2      469.08      564.33     59.68 o 
 -10   6   2     2170.46     2287.21     80.57 o 
  -8   6   2     4023.81     4233.60    110.99 o 
  -6   6   2     1935.68     1916.02     53.62 o 
  -4   6   2       82.61       81.07     27.20 o 
  -2   6   2     1973.68     1942.64     89.77 o 
   0   6   2     5213.25     5065.51    166.56 o 
   2   6   2      844.78      930.63     46.53 o 
   4   6   2     1041.32     1043.40     40.49 o 
   6   6   2     3341.58     3443.25    102.77 o 
   8   6   2     1305.25     1403.35     62.89 o 
  10   6   2      274.77      286.89     57.79 o 
  12   6   2       81.18       34.55     44.00 o 
 -11   7   2       19.80        8.61     41.39 o 
  -9   7   2       20.96       31.59     37.16 o 
  -7   7   2        7.71       -0.36     32.03 o 
  -5   7   2       16.46       -0.30     30.51 o 
  -3   7   2      176.64      198.49     37.63 o 
  -1   7   2      232.48      134.56     35.04 o 
   1   7   2       45.60       45.34     28.32 o 
   3   7   2      483.65      624.64     52.32 o 
   5   7   2      440.27      356.99     47.16 o 
   7   7   2      179.05      143.61     38.87 o 
   9   7   2      135.61      142.92     53.13 o 
  -8   8   2     1817.16     1723.79    107.15 o 
  -6   8   2      963.08      881.52     78.31 o 
  -4   8   2       79.82       65.38     37.73 o 
  -2   8   2      339.20      438.53     62.51 o 
   0   8   2      364.60      440.59     67.45 o 
   2   8   2      127.95       78.34     39.76 o 
   4   8   2     1194.00     1180.49     89.42 o 
   6   8   2     1725.33     1753.30     82.31 o 
 -17   1   3      133.41      220.43     53.95 o 
 -15   1   3       33.68       62.85     29.00 o 
 -13   1   3        3.75       -3.09     17.73 o 
 -11   1   3       53.18       29.87     13.98 o 
  -9   1   3      840.59      908.20     20.00 o 
  -7   1   3     9186.53     9761.13    103.16 o 
  -5   1   3    11665.78    12004.01    148.96 o 
  -3   1   3     2370.28     2976.98     40.46 o 
  -1   1   3     1881.68     2692.10     40.49 o 
   1   1   3    11898.31    11284.31    145.12 o 
   3   1   3     4617.46     4369.64     63.02 o 
   5   1   3     2593.19     2931.62     53.53 o 
   7   1   3     7512.47     7788.86    113.95 o 
   9   1   3     3586.67     3655.39     86.91 o 
  11   1   3       97.50      109.65     33.43 o 
  13   1   3      220.78      123.07     34.07 o 
  15   1   3        1.66        5.46     34.83 o 
 -16   2   3      258.99      324.53     52.74 o 
 -14   2   3      969.08      965.23     39.97 o 
 -12   2   3     3006.26     2742.45     54.53 o 
 -10   2   3      764.88      699.08     23.76 o 
  -8   2   3      155.50      180.94     17.02 o 
  -6   2   3     3861.54     3868.77     62.05 o 
  -4   2   3     9640.55     9781.93    104.08 o 
  -2   2   3       31.63        7.57      6.68 o 
   0   2   3     4086.12     4463.37     66.33 o 
   2   2   3    12506.16    13047.94    170.79 o 
   4   2   3     6723.18     6748.10     95.79 o 
   6   2   3      735.99      669.76     30.62 o 
   8   2   3        7.75       -3.56     14.42 o 
  10   2   3     1275.02     1177.51     48.35 o 
  12   2   3     2210.99     2181.32     73.31 o 
  14   2   3      163.01      175.34     49.30 o 
 -15   3   3      118.26      152.03     34.52 o 
 -13   3   3        0.12       -2.31     21.95 o 
 -11   3   3      195.53      142.00     27.66 o 
  -9   3   3      124.97       62.75     21.01 o 
  -7   3   3        0.21       -7.78     10.66 o 
  -5   3   3        7.87       21.75      8.47 o 
  -3   3   3       62.28        8.05      8.61 o 
  -1   3   3     1089.05     1219.90     29.98 o 
   1   3   3      907.35     1079.71     33.50 o 
   3   3   3     1343.62     1155.31     29.91 o 
   5   3   3      383.33      462.71     23.60 o 
   7   3   3        0.11      -25.91     17.27 o 
   9   3   3       45.03       40.97     28.22 o 
  11   3   3       32.56       -1.13     27.47 o 
  13   3   3       37.59      -14.11     31.38 o 
  15   3   3       48.18      118.49     45.19 o 
 -16   4   3      142.68      256.78     57.64 o 
 -14   4   3     1311.67     1239.83     50.74 o 
 -12   4   3     1253.71     1225.87     47.19 o 
 -10   4   3     1242.82     1155.03     40.57 o 
  -8   4   3     1089.39      988.08     57.95 o 
  -6   4   3       12.29       -6.76     10.74 o 
  -4   4   3      521.64      512.95     20.35 o 
  -2   4   3     8345.76     8723.69    160.97 o 
   0   4   3     5066.15     5463.60     89.03 o 
   2   4   3     3876.78     4091.43     68.71 o 
   4   4   3     3332.63     2962.20     58.30 o 
   6   4   3      457.68      440.69     32.22 o 
   8   4   3      531.27      556.29     42.05 o 
  10   4   3     1714.64     1597.15     60.54 o 
  12   4   3      943.71     1088.37     55.99 o 
  14   4   3      290.23      357.48     52.01 o 
 -15   5   3      305.50      416.61    126.65 o 
 -13   5   3      357.55      416.43     42.50 o 
 -11   5   3      645.68      629.02     36.17 o 
  -9   5   3     1695.51     1617.57     49.60 o 
  -7   5   3     3356.60     3418.21     80.39 o 
  -5   5   3     1408.74     1339.61     85.10 o 
  -3   5   3      389.66      439.47     33.62 o 
  -1   5   3     1749.13     1647.75     54.34 o 
   1   5   3     2669.19     2762.56     60.02 o 
   3   5   3      527.14      553.39     27.87 o 
   5   5   3      146.32      129.75     35.69 o 
   7   5   3     1910.68     2064.56     97.91 o 
   9   5   3     2061.23     2077.43     73.62 o 
  11   5   3      176.46      151.84     40.30 o 
  13   5   3        1.62      -30.16     42.96 o 
 -12   6   3       12.44       22.08     53.27 o 
 -10   6   3       23.90       23.64     34.64 o 
  -8   6   3      418.52      416.23     46.00 o 
  -6   6   3      176.85      108.07     30.20 o 
  -4   6   3      162.89       88.34     28.31 o 
  -2   6   3      945.65      880.43     45.65 o 
   0   6   3      476.15      532.52     36.68 o 
   2   6   3       12.29       36.19     19.71 o 
   4   6   3      380.50      347.06     32.72 o 
   6   6   3      221.60      241.32     39.46 o 
   8   6   3       19.53       -1.46     32.37 o 
  10   6   3       11.39       19.69     35.64 o 
 -11   7   3      115.85      148.98     48.31 o 
  -9   7   3      804.05      776.23     89.97 o 
  -7   7   3     3211.09     3222.08    142.83 o 
  -5   7   3     2582.38     2739.03     86.00 o 
  -3   7   3      611.48      660.60     43.73 o 
  -1   7   3        3.94      -28.01     41.81 o 
   1   7   3      217.15      249.02    105.71 o 
   3   7   3     2576.58     2733.24     87.03 o 
   5   7   3     1940.20     1944.27     75.15 o 
   7   7   3      863.79      846.63     79.07 o 
   9   7   3      655.18      772.51     67.84 o 
  -8   8   3      308.50      270.61     69.48 o 
  -6   8   3      317.68      282.27     66.79 o 
  -4   8   3      374.70      377.80     94.49 o 
  -2   8   3      184.63      151.45     40.21 o 
   0   8   3        2.51      -13.35     32.81 o 
   2   8   3      338.72      437.83     52.93 o 
   4   8   3      462.92      513.21     82.52 o 
   6   8   3       13.49      -27.34     89.59 o 
 -18   0   4     1405.91     1696.05    117.30 o 
 -16   0   4       73.97       53.27     57.96 o 
 -14   0   4      325.58      300.76     62.93 o 
 -12   0   4     2807.71     2820.44     75.31 o 
 -10   0   4     4051.77     3576.09     63.21 o 
  -8   0   4     4253.98     3988.36     64.81 o 
  -6   0   4      687.01      715.41     19.18 o 
  -4   0   4       68.26       28.03     10.38 o 
  -2   0   4    47840.38    57123.71   1549.15 o 
   0   0   4    26228.82    13449.64    292.35 o 
   2   0   4    13926.24    14541.76    228.10 o 
   4   0   4      773.42     1007.10     46.64 o 
   8   0   4     8000.20     7863.40    210.31 o 
  10   0   4      152.69      142.90     41.54 o 
  12   0   4       24.16        6.62     36.57 o 
  14   0   4      416.66      617.88     77.14 o 
 -17   1   4        4.29      -15.65     41.87 o 
 -15   1   4       19.67       11.30     34.21 o 
 -13   1   4      937.88      906.51     31.35 o 
 -11   1   4     2554.49     2653.08     43.29 o 
  -9   1   4      490.58      481.37     14.69 o 
  -7   1   4       33.78       65.25     11.35 o 
  -5   1   4       68.19       57.85      7.36 o 
  -3   1   4     3654.02     3578.95     57.32 o 
  -1   1   4     3728.63     4080.20     59.08 o 
   1   1   4       12.06       -4.53      6.70 o 
   3   1   4     3283.06     3259.20     50.99 o 
   5   1   4     1687.47     1739.00     29.50 o 
   7   1   4       47.80       30.34     16.40 o 
   9   1   4      322.23      269.22     32.58 o 
  11   1   4      135.89       80.78     28.47 o 
  13   1   4        1.56        2.17     33.91 o 
  15   1   4      368.58      536.36     55.72 o 
 -16   2   4      486.47      641.17     66.59 o 
 -14   2   4      308.59      414.84     36.76 o 
 -12   2   4      204.14      213.21     19.54 o 
 -10   2   4      709.64      609.45     20.39 o 
  -8   2   4      682.57      599.56     17.55 o 
  -6   2   4      943.66      954.97     21.68 o 
  -4   2   4     6559.01     7065.20     94.63 o 
  -2   2   4     1738.44     1931.96     35.84 o 
   0   2   4      515.47      441.62     15.94 o 
   2   2   4       23.79       39.29      9.48 o 
   4   2   4     1723.84     1807.84     35.68 o 
   6   2   4     1601.16     1616.52     47.59 o 
   8   2   4      248.65      178.94     31.77 o 
  10   2   4       47.61       18.58     23.52 o 
  12   2   4      154.82      152.36     35.88 o 
  14   2   4       67.80       52.35     36.88 o 
 -17   3   4       16.06       40.17     48.39 o 
 -15   3   4      355.61      385.88     52.24 o 
 -13   3   4     2875.36     2924.95     60.19 o 
 -11   3   4     3596.55     3651.27     76.58 o 
  -9   3   4     1080.96     1163.75     26.96 o 
  -7   3   4     1423.98     1319.63     27.03 o 
  -5   3   4     3931.81     3679.38     54.33 o 
  -3   3   4     2755.46     2345.98     42.80 o 
  -1   3   4      257.94      104.89     16.95 o 
   1   3   4     4665.29     4599.23     73.96 o 
   3   3   4    13931.59    14063.60    189.23 o 
   5   3   4     5685.44     5513.29     86.33 o 
   7   3   4      131.65      155.12     25.69 o 
   9   3   4       72.55       91.21     33.02 o 
  11   3   4      421.27      458.84     81.28 o 
  13   3   4      675.36      761.37     54.89 o 
 -16   4   4       20.84        3.50     47.33 o 
 -14   4   4       93.50      117.60     39.19 o 
 -12   4   4      280.03      305.44     28.98 o 
 -10   4   4      158.29      105.15     21.49 o 
  -8   4   4      352.05      385.30     29.05 o 
  -6   4   4     1764.02     1724.64     32.45 o 
  -4   4   4       89.33      150.00     31.70 o 
  -2   4   4      404.99      364.14     25.08 o 
   0   4   4     3593.32     3447.35     64.13 o 
   2   4   4      115.92       54.03     14.88 o 
   4   4   4       16.14       -0.66     14.08 o 
   6   4   4     1135.94     1148.29     47.11 o 
   8   4   4      760.61      708.22     40.88 o 
  10   4   4        7.45      -17.64     27.31 o 
  12   4   4        4.86       24.02     41.88 o 
 -15   5   4      137.95      170.49     79.62 o 
 -13   5   4      445.30      492.60     46.08 o 
 -11   5   4     1743.00     1706.85     64.98 o 
  -9   5   4     1865.58     2016.72     59.55 o 
  -7   5   4      149.24      135.69     24.63 o 
  -5   5   4        8.74       16.04     21.60 o 
  -3   5   4       88.83       71.21     22.91 o 
  -1   5   4     2207.70     1964.72     60.64 o 
   1   5   4     4566.63     4291.33     80.27 o 
   3   5   4      341.15      425.36     30.33 o 
   5   5   4       83.49       55.66     25.94 o 
   7   5   4     1518.34     1487.76     59.45 o 
   9   5   4       79.57      105.29     35.02 o 
  11   5   4       33.00       38.13     49.61 o 
 -12   6   4      231.73      270.05     48.96 o 
 -10   6   4     1763.99     1884.06     72.09 o 
  -8   6   4      326.79      383.63     44.13 o 
  -6   6   4       31.86        1.83     37.16 o 
  -4   6   4     2414.60     2483.48    134.75 o 
  -2   6   4     3941.97     3811.23     97.11 o 
   0   6   4     1282.96     1222.29     51.94 o 
   2   6   4      117.13       91.43     23.05 o 
   4   6   4      350.72      379.26     48.99 o 
   6   6   4     3021.99     3025.25     91.26 o 
   8   6   4     2020.42     2003.10     76.11 o 
  10   6   4       60.40      130.03     42.25 o 
 -11   7   4        6.57       26.10     41.27 o 
  -9   7   4       15.97       35.81     52.99 o 
  -7   7   4       59.19       75.90     49.13 o 
  -5   7   4       75.48       70.43     33.61 o 
  -3   7   4      717.93      675.56     44.46 o 
  -1   7   4        0.50      -26.04     26.95 o 
   1   7   4      147.47      175.54     35.77 o 
   3   7   4       39.88        9.19     24.76 o 
   5   7   4      194.61      216.16     43.19 o 
   7   7   4       27.75       -1.24     37.57 o 
   9   7   4        7.71       20.20     42.66 o 
  -4   8   4     1261.96     1344.43     92.80 o 
  -2   8   4      732.07      851.03     77.21 o 
   0   8   4       31.88        6.65     35.45 o 
   2   8   4      101.82       51.35     37.27 o 
   4   8   4     1263.61     1207.81     65.23 o 
 -17   1   5      791.80      860.80     63.39 o 
 -15   1   5     2506.28     2562.12     92.14 o 
 -13   1   5     1573.94     1534.00     47.92 o 
 -11   1   5      147.73      164.52     15.49 o 
  -9   1   5        5.25        5.08      8.47 o 
  -7   1   5     4131.19     3854.31     47.83 o 
  -5   1   5      909.10      777.38     18.40 o 
  -3   1   5     4067.87     4958.65     70.43 o 
  -1   1   5     3327.54     2980.95    143.62 o 
   1   1   5    31491.11    32694.50    423.80 o 
   3   1   5      188.49       79.83     10.43 o 
   5   1   5     1714.46     1803.10     31.51 o 
   7   1   5     2632.65     2582.79     52.44 o 
   9   1   5     2840.81     2743.21     76.43 o 
  11   1   5       17.73        8.43     27.87 o 
  13   1   5      178.21      174.33     38.25 o 
  15   1   5      145.48      136.06     43.64 o 
 -16   2   5     1167.52     1175.02     67.94 o 
 -14   2   5     3450.88     3288.89    102.17 o 
 -12   2   5       35.15       -8.83     14.32 o 
 -10   2   5       47.41       55.68     13.59 o 
  -8   2   5     6586.25     6948.93     82.81 o 
  -6   2   5     2268.20     2096.51     32.64 o 
  -4   2   5     1616.31     1638.70     34.51 o 
  -2   2   5     2131.59     2275.08     41.05 o 
   0   2   5      348.85      380.96     15.95 o 
   2   2   5     9305.86     9688.19    133.01 o 
   4   2   5    16284.52    17105.54    223.62 o 
   6   2   5      367.66      197.54     28.63 o 
   8   2   5       38.90        1.80     15.72 o 
  10   2   5     1000.73      930.10     46.35 o 
  12   2   5      911.74      867.18     50.57 o 
  14   2   5       39.73       36.20     55.61 o 
 -17   3   5      175.13      171.12     63.44 o 
 -15   3   5       49.93       48.16     38.49 o 
 -13   3   5       10.19        3.85     20.77 o 
 -11   3   5       21.31       51.36     17.62 o 
  -9   3   5      371.82      348.35     17.91 o 
  -7   3   5     1259.20     1378.52     27.84 o 
  -5   3   5      141.13      172.24     19.83 o 
  -3   3   5       14.56       18.22     13.39 o 
  -1   3   5        5.16       16.31     10.10 o 
   1   3   5      833.20      921.64     27.21 o 
   3   3   5       25.65       39.84     16.97 o 
   5   3   5      355.05      332.52     28.14 o 
   7   3   5      461.41      449.93     51.02 o 
   9   3   5      116.15      106.10     23.30 o 
  11   3   5      346.68      318.99     44.02 o 
  13   3   5       96.22      123.37     40.22 o 
 -16   4   5      506.11      459.41    128.10 o 
 -14   4   5      605.03      740.62    104.77 o 
 -12   4   5     1058.93     1162.35     38.14 o 
 -10   4   5      710.74      620.20     29.41 o 
  -8   4   5      743.36      669.42     22.13 o 
  -6   4   5     1790.63     1818.30     36.66 o 
  -4   4   5      916.13      830.12     36.84 o 
  -2   4   5      746.91      703.64     26.41 o 
   0   4   5     2156.78     2337.77     50.06 o 
   2   4   5     4502.23     4502.56     78.67 o 
   4   4   5     4812.04     4893.27     84.23 o 
   6   4   5     1096.17     1050.22     45.91 o 
   8   4   5      184.38       97.74     58.03 o 
  10   4   5      605.82      602.19     46.88 o 
  12   4   5      291.78      298.02     48.26 o 
 -15   5   5      377.05      360.17     91.97 o 
 -13   5   5      430.04      684.06     95.58 o 
 -11   5   5      210.55      191.40     43.91 o 
  -9   5   5      633.40      617.42     61.66 o 
  -7   5   5     2633.20     2601.51     73.83 o 
  -5   5   5     1786.56     1797.51     59.81 o 
  -3   5   5      243.64      290.46     55.47 o 
  -1   5   5     4530.27     4542.26     83.71 o 
   1   5   5     7227.90     7188.68    117.00 o 
   3   5   5      298.01      401.09     61.52 o 
   5   5   5        5.19      -12.52     24.46 o 
   7   5   5     1710.54     1740.08     65.64 o 
   9   5   5     1540.39     1495.87     64.18 o 
  11   5   5      152.77      144.83     60.30 o 
 -12   6   5      313.86      343.79     51.15 o 
 -10   6   5      154.90       80.50     35.00 o 
  -8   6   5      162.61      116.26     50.37 o 
  -6   6   5       17.89       -0.87     27.13 o 
  -4   6   5        2.24      -25.76     36.98 o 
  -2   6   5       84.85        8.04     25.35 o 
   0   6   5      191.34      264.21     46.09 o 
   2   6   5      653.32      586.62     33.01 o 
   4   6   5      158.76      138.02     33.60 o 
   6   6   5      119.53      108.88     35.79 o 
   8   6   5       22.99        1.37     34.35 o 
  10   6   5       24.59      -59.67     39.78 o 
 -11   7   5       78.03       52.38     56.27 o 
  -9   7   5      147.00      165.11     59.20 o 
  -7   7   5     1184.27     1094.31     79.18 o 
  -5   7   5     1795.39     2026.34     74.39 o 
  -3   7   5      869.13      886.33     50.75 o 
  -1   7   5     1247.58     1160.87     55.95 o 
   1   7   5     1905.71     1934.88     57.21 o 
   3   7   5     1690.49     1764.36     71.01 o 
   5   7   5      875.58      820.71     54.37 o 
   7   7   5       40.14       29.59     39.16 o 
  -8   8   5      276.84      392.74     81.00 o 
  -6   8   5     1918.50     2023.40     81.64 o 
  -4   8   5      286.54      296.55    106.50 o 
  -2   8   5       20.46      -24.79     35.23 o 
   0   8   5      257.04      356.31     76.66 o 
   2   8   5      458.48      513.02     53.89 o 
   4   8   5      220.59      247.05     48.69 o 
 -18   0   6     1178.69     1316.56    110.40 o 
 -16   0   6      327.84      376.32     75.62 o 
 -14   0   6     2864.77     2847.08    134.48 o 
 -12   0   6      312.87      231.91     53.99 o 
 -10   0   6    12758.06    12680.93    176.60 o 
  -8   0   6     1288.91     1734.87     35.34 o 
  -6   0   6     9839.84    11966.10    205.13 o 
  -4   0   6    26193.21    28489.21    621.68 o 
  -2   0   6    28448.42    35028.32   1127.33 o 
   0   0   6     8173.42     6508.27    155.94 o 
   2   0   6      160.53      139.55     34.98 o 
   4   0   6       61.09      165.56     27.46 o 
   6   0   6     3152.00     2674.29     93.08 o 
   8   0   6     1312.68     1098.73     65.76 o 
  10   0   6      279.18      324.09     55.75 o 
  12   0   6        3.50      -10.83     42.85 o 
  14   0   6      659.22      798.93     91.70 o 
 -17   1   6       21.66       10.82     46.79 o 
 -15   1   6      228.71      253.02     48.62 o 
 -13   1   6       29.51       37.39     28.15 o 
 -11   1   6      239.61      261.29     23.89 o 
  -9   1   6     1033.92     1017.77     27.74 o 
  -7   1   6       78.03       70.58      8.87 o 
  -5   1   6        6.70        7.42      7.87 o 
  -3   1   6     6384.69     6720.66     93.09 o 
  -1   1   6    12355.87    13085.55    170.95 o 
   1   1   6      227.40      216.14     19.09 o 
   3   1   6      674.60      812.41     20.56 o 
   5   1   6     4790.77     4462.34     71.70 o 
   7   1   6     1212.55     1163.62     34.69 o 
   9   1   6      296.94      280.26     41.23 o 
  11   1   6      248.52      242.36     39.29 o 
  13   1   6      455.29      542.22     54.56 o 
 -16   2   6        1.23       46.25     41.50 o 
 -14   2   6       31.67       27.33     90.22 o 
 -12   2   6      133.95      140.48     23.91 o 
 -10   2   6       97.20      106.36     18.24 o 
  -8   2   6        5.11       12.92      9.93 o 
  -6   2   6       90.77       25.21      8.52 o 
  -4   2   6     1653.64     1559.74     55.65 o 
  -2   2   6     2806.14     3063.92     52.10 o 
   0   2   6      208.22      203.05     34.91 o 
   2   2   6      934.68     1124.68     28.66 o 
   4   2   6     1365.15     1092.29     28.85 o 
   6   2   6       10.60       24.56     15.18 o 
   8   2   6      416.48      335.72     57.33 o 
  10   2   6        1.08        7.31     26.10 o 
  12   2   6       28.64       45.08     34.93 o 
  14   2   6       58.22       45.10     41.16 o 
 -17   3   6      246.95      196.37     55.32 o 
 -15   3   6      760.62      752.55     55.18 o 
 -13   3   6      140.04       78.04     29.87 o 
 -11   3   6       17.27       33.17     17.56 o 
  -9   3   6     1161.18     1341.02     29.60 o 
  -7   3   6     4352.78     4267.43     58.03 o 
  -5   3   6     3893.10     4034.92     69.38 o 
  -3   3   6     6718.73     6751.33    102.39 o 
  -1   3   6     8258.44     8202.92    119.07 o 
   1   3   6     1137.98     1099.70     31.53 o 
   3   3   6     1846.71     1576.36     37.87 o 
   5   3   6     5230.45     5328.34     86.40 o 
   7   3   6     1059.91     1151.27     47.40 o 
   9   3   6       28.68       42.48     22.32 o 
  11   3   6      628.15      740.79     58.25 o 
  13   3   6      874.60      869.81     61.70 o 
 -16   4   6     1140.54     1251.84    103.70 o 
 -14   4   6       41.64       -9.29     29.18 o 
 -12   4   6      421.72      514.69     33.03 o 
 -10   4   6     4762.92     4766.78     78.49 o 
  -8   4   6      691.59      771.01     23.92 o 
  -6   4   6      121.32      160.17     28.61 o 
  -4   4   6     1065.60     1055.06     41.54 o 
  -2   4   6      531.43      429.94     22.57 o 
   0   4   6     1109.42     1116.96     33.63 o 
   2   4   6      834.43      817.62     29.89 o 
   4   4   6       96.01       74.93     17.95 o 
   6   4   6     1224.37     1095.76     48.98 o 
   8   4   6     1222.35     1158.68     52.38 o 
  10   4   6       73.07       78.77     35.56 o 
  12   4   6      175.67      196.92     57.61 o 
 -15   5   6      148.78       12.49     68.45 o 
 -13   5   6      112.96       66.83     42.63 o 
 -11   5   6      194.82      222.40     38.60 o 
  -9   5   6        5.37       26.97     28.80 o 
  -7   5   6      518.83      525.85     39.26 o 
  -5   5   6     1066.24     1021.09     45.35 o 
  -3   5   6     2016.69     1853.17     60.26 o 
  -1   5   6     3295.03     3011.82     68.32 o 
   1   5   6     1428.46     1493.88     43.83 o 
   3   5   6      310.16      282.97     27.29 o 
   5   5   6        3.22      -26.79     26.02 o 
   7   5   6      589.07      688.10     45.47 o 
   9   5   6      840.98      908.57     76.80 o 
  11   5   6      171.18      130.82     56.51 o 
 -12   6   6     1147.85     1248.85     62.45 o 
 -10   6   6     2286.32     2175.66    111.78 o 
  -8   6   6     1499.20     1605.65     62.63 o 
  -6   6   6      192.73      261.22    114.64 o 
  -4   6   6     2014.29     1890.80     66.55 o 
  -2   6   6     6817.26     6539.16    141.16 o 
   0   6   6     1846.07     1745.77     50.81 o 
   2   6   6      250.65      260.22     53.61 o 
   4   6   6     1487.18     1544.78     64.33 o 
   6   6   6     1793.72     1753.65     70.93 o 
   8   6   6      794.55      752.66     52.68 o 
  10   6   6      273.37      278.78     55.20 o 
 -11   7   6      197.79      250.88     72.38 o 
  -9   7   6      388.39      403.71     77.28 o 
  -7   7   6        4.57       20.91     35.97 o 
  -5   7   6      173.41      141.78     50.54 o 
  -3   7   6      178.50      165.38     37.85 o 
  -1   7   6       68.00       92.07     33.35 o 
   1   7   6      597.79      641.38     41.52 o 
   3   7   6        0.19        6.88     44.02 o 
   5   7   6      676.24      756.07     59.08 o 
   7   7   6       33.98       39.89     43.59 o 
  -6   8   6     1192.87     1199.12     64.30 o 
  -4   8   6     1247.72     1248.94     67.31 o 
  -2   8   6      971.94     1075.46     59.15 o 
   0   8   6      542.67      566.00     67.86 o 
   2   8   6      657.48      870.00     99.43 o 
   4   8   6      892.96      923.36     61.89 o 
 -17   1   7      656.14      847.57     76.35 o 
 -15   1   7        2.26       -6.36     36.44 o 
 -13   1   7       11.30      -14.44     20.78 o 
 -11   1   7     2317.45     2439.22     48.25 o 
  -9   1   7     9262.79     9540.29     96.46 o 
  -7   1   7     9898.89    10063.04    124.60 o 
  -5   1   7     5653.63     5919.26    113.98 o 
  -3   1   7     6280.66     6189.59     88.20 o 
  -1   1   7     4866.74     4555.56    104.39 o 
   1   1   7     2008.33     1468.77     32.43 o 
   3   1   7      528.47      502.16     18.15 o 
   5   1   7      322.00      305.43     21.15 o 
   7   1   7      598.88      477.93     61.41 o 
   9   1   7     2258.47     2131.84     69.64 o 
  11   1   7     1488.57     1379.48     61.53 o 
  13   1   7      181.42      169.59     42.32 o 
 -16   2   7       39.35      -27.55     40.75 o 
 -14   2   7      777.37      752.81     55.13 o 
 -12   2   7     3566.06     3566.46     78.02 o 
 -10   2   7       17.37      -17.61     11.74 o 
  -8   2   7      537.73      528.54     17.93 o 
  -6   2   7    17804.21    19181.50    226.05 o 
  -4   2   7     5791.28     5962.81     88.41 o 
  -2   2   7      250.55      235.35     15.88 o 
   0   2   7      732.00      625.84     31.05 o 
   2   2   7     2407.95     2108.85     43.07 o 
   4   2   7     5172.01     5092.87     81.82 o 
   6   2   7       70.53       36.16     15.49 o 
   8   2   7      129.80       95.79     20.04 o 
  10   2   7     2167.06     2209.81     74.53 o 
  12   2   7     2001.85     1893.75     74.45 o 
 -17   3   7      528.84      647.66     90.70 o 
 -15   3   7      124.03       73.29     40.63 o 
 -13   3   7      129.33      109.86     42.71 o 
 -11   3   7      269.71      281.11     24.13 o 
  -9   3   7      432.02      398.44     33.55 o 
  -7   3   7     2528.49     2615.62     56.00 o 
  -5   3   7      433.20      435.90     27.63 o 
  -3   3   7      105.40       58.76     13.62 o 
  -1   3   7      302.99      261.01     25.94 o 
   1   3   7      277.42      170.21     32.38 o 
   3   3   7     1024.35     1041.13     45.59 o 
   5   3   7       82.60       88.87     23.97 o 
   7   3   7      647.23      545.75     36.55 o 
   9   3   7       12.90       19.17     36.22 o 
  11   3   7        1.47       47.80     61.96 o 
  13   3   7      738.15      919.64     74.05 o 
 -16   4   7       41.20       32.50     79.62 o 
 -14   4   7      305.03      282.97     73.17 o 
 -12   4   7     1026.18      988.60     42.50 o 
 -10   4   7     2319.15     2246.57     48.88 o 
  -8   4   7     1625.33     1769.01     45.63 o 
  -6   4   7     3341.00     3286.98     83.70 o 
  -4   4   7     7803.47     7943.38    234.94 o 
  -2   4   7     2171.09     2207.53     87.92 o 
   0   4   7      471.62      450.67     23.87 o 
   2   4   7     2085.08     1946.07     47.29 o 
   4   4   7      637.40      498.33     26.34 o 
   6   4   7       11.45        8.71     25.06 o 
   8   4   7      771.34      761.70     61.93 o 
  10   4   7     1297.53     1303.95     62.69 o 
  12   4   7      677.33      590.00     70.90 o 
 -15   5   7       62.00      106.41     49.73 o 
 -13   5   7        6.92       46.24     41.07 o 
 -11   5   7     1018.12      989.06     43.09 o 
  -9   5   7     1086.96      931.34     47.66 o 
  -7   5   7       18.68      -22.11     23.18 o 
  -5   5   7      236.23      200.35     30.87 o 
  -3   5   7     1619.59     1511.05     55.25 o 
  -1   5   7      619.23      569.97     30.36 o 
   1   5   7      746.26      635.21     29.88 o 
   3   5   7      792.45      788.16     33.56 o 
   5   5   7      235.28      273.32     38.87 o 
   7   5   7      415.53      429.07     46.74 o 
   9   5   7      794.81      774.83     56.88 o 
  11   5   7       60.23       57.12     53.75 o 
 -12   6   7      155.15       93.91     61.62 o 
 -10   6   7      989.01      937.34     78.18 o 
  -8   6   7     1377.41     1343.24     59.08 o 
  -6   6   7      222.44      122.16     33.43 o 
  -4   6   7      313.45      314.77     39.81 o 
  -2   6   7      134.69      139.69     34.91 o 
   0   6   7       34.78       20.40     20.96 o 
   2   6   7       88.11       65.19     40.82 o 
   4   6   7      174.83      130.05     36.30 o 
   6   6   7       90.32       71.54     35.93 o 
   8   6   7      340.54      290.19     70.83 o 
 -11   7   7       26.94      -51.47     58.99 o 
  -9   7   7     1000.08      982.95     85.01 o 
  -7   7   7     2727.50     2784.66     90.65 o 
  -5   7   7      619.32      661.20     70.24 o 
  -3   7   7       67.92       60.90     32.42 o 
  -1   7   7      669.34      746.17     51.85 o 
   1   7   7     1197.47     1284.31     48.75 o 
   3   7   7      114.30      108.18     50.40 o 
   5   7   7      128.98       70.23     40.75 o 
   7   7   7      772.69      933.80    119.23 o 
  -6   8   7       25.93       -5.50     42.18 o 
  -4   8   7      179.41      107.03     42.68 o 
  -2   8   7        3.68       -2.73     48.33 o 
   0   8   7       43.07       67.23     40.66 o 
   2   8   7     1009.20     1042.90     61.45 o 
 -18   0   8      728.77      885.18     95.56 o 
 -16   0   8      946.79      947.76     87.28 o 
 -14   0   8     5446.99     5571.41    202.79 o 
 -12   0   8     8179.88     8174.82    163.32 o 
 -10   0   8     7210.55     7089.45    142.17 o 
  -8   0   8     7006.16     7906.69    151.36 o 
  -6   0   8     4231.33     4525.62     95.67 o 
  -4   0   8    20537.19    22982.03    354.69 o 
  -2   0   8    18832.58    21857.38    339.94 o 
   0   0   8      290.84      381.41     21.19 o 
   2   0   8     6706.04     7263.54    130.68 o 
   4   0   8     7614.05     7874.12    142.69 o 
   6   0   8     5142.63     5217.02    115.09 o 
   8   0   8    11210.40    11828.80    310.42 o 
  10   0   8     5571.53     5133.27    174.63 o 
  12   0   8      417.94      549.02     76.17 o 
 -17   1   8      253.63      264.67     53.78 o 
 -15   1   8       40.81       46.00     38.18 o 
 -13   1   8     3138.65     3054.67     71.59 o 
 -11   1   8      897.78      882.62     34.90 o 
  -9   1   8       25.27        4.87     10.13 o 
  -7   1   8      896.18      886.00     25.51 o 
  -5   1   8     2071.30     2118.20     53.94 o 
  -3   1   8      782.75      717.31     20.95 o 
  -1   1   8        2.33        3.58      9.43 o 
   1   1   8      528.73      395.94     16.27 o 
   3   1   8     1492.59     1553.44     36.56 o 
   5   1   8      371.59      351.48     21.47 o 
   7   1   8      592.03      574.86     28.59 o 
   9   1   8      713.01      695.64     44.54 o 
  11   1   8        6.63      -24.88     30.84 o 
  13   1   8       85.57      125.29     58.10 o 
 -16   2   8     1471.22     1444.08     73.88 o 
 -14   2   8     2066.58     2039.55     60.57 o 
 -12   2   8     3164.98     3302.78     96.38 o 
 -10   2   8     2390.78     2484.38     42.02 o 
  -8   2   8     3110.60     2958.89     62.62 o 
  -6   2   8     9886.39    10287.22    180.84 o 
  -4   2   8     5801.08     6119.62     99.73 o 
  -2   2   8       81.92       50.34     11.74 o 
   0   2   8     1975.61     2237.66    114.26 o 
   2   2   8     6150.69     6234.74     97.12 o 
   4   2   8     3659.77     3951.19     69.46 o 
   6   2   8     2790.60     2806.12    162.66 o 
   8   2   8     2780.50     2474.97    106.60 o 
  10   2   8     2573.98     2571.34     83.36 o 
  12   2   8     1568.51     1599.63     70.69 o 
 -17   3   8        6.42       -2.56     46.50 o 
 -15   3   8      809.52      804.65     57.08 o 
 -13   3   8     4235.92     4012.87    129.65 o 
 -11   3   8     1652.04     1597.64     49.10 o 
  -9   3   8     1492.39     1490.34     37.24 o 
  -7   3   8     6255.28     6627.92    106.96 o 
  -5   3   8     4640.25     4560.30     98.27 o 
  -3   3   8        6.36        2.78     12.15 o 
  -1   3   8       42.96       -4.29     11.72 o 
   1   3   8     3556.94     3577.50     65.81 o 
   3   3   8     6279.36     6284.78    101.28 o 
   5   3   8     2095.15     1995.20     62.95 o 
   7   3   8      952.88     1006.01     39.32 o 
   9   3   8     1401.32     1430.83     90.70 o 
  11   3   8      913.99      920.35     54.59 o 
 -16   4   8      112.07      -24.15     66.38 o 
 -14   4   8       33.55       -8.66     36.62 o 
 -12   4   8      696.90      595.01     44.31 o 
 -10   4   8      509.95      407.09     61.30 o 
  -8   4   8       78.65       57.64     30.57 o 
  -6   4   8       19.36       45.67     21.41 o 
  -4   4   8      274.76      262.75     31.03 o 
  -2   4   8       46.32       23.25     20.82 o 
   0   4   8       18.18       26.04     16.06 o 
   2   4   8       65.00       43.24     17.71 o 
   4   4   8      227.52      136.49     29.77 o 
   6   4   8     1331.93     1354.18     56.15 o 
   8   4   8        4.30      -41.57     29.96 o 
  10   4   8       11.84      -31.56     36.55 o 
 -15   5   8      205.24      221.59     51.89 o 
 -13   5   8      240.12      185.89     46.05 o 
 -11   5   8     3028.25     2924.65     91.70 o 
  -9   5   8     3043.81     3030.19     85.91 o 
  -7   5   8      149.67      126.32     29.60 o 
  -5   5   8        6.70      -11.15     23.44 o 
  -3   5   8      464.11      488.05     37.96 o 
  -1   5   8     1313.57     1159.87     39.07 o 
   1   5   8        2.13       14.09     19.59 o 
   3   5   8       13.20        2.84     20.91 o 
   5   5   8     3467.96     3455.35     96.79 o 
   7   5   8     1732.80     1757.19     69.83 o 
   9   5   8       96.79       68.23     41.02 o 
 -12   6   8      265.92      291.66     73.62 o 
 -10   6   8      106.89      108.81     55.47 o 
  -8   6   8       48.69       33.54     32.26 o 
  -6   6   8      387.50      417.52     96.67 o 
  -4   6   8     1044.77      969.03     50.35 o 
  -2   6   8      124.24      148.23     48.23 o 
   0   6   8       43.02       24.85     29.24 o 
   2   6   8        7.56       12.62     23.56 o 
   4   6   8       25.05       18.82     34.06 o 
   6   6   8      295.27      323.23     48.47 o 
   8   6   8       50.92       71.17     41.39 o 
 -11   7   8       31.95       58.30     66.03 o 
  -9   7   8      780.48      935.82    100.19 o 
  -7   7   8        0.90       27.66     37.64 o 
  -5   7   8      805.32      777.97     68.00 o 
  -3   7   8       39.92       50.84     34.25 o 
  -1   7   8        2.07      -16.56     30.90 o 
   1   7   8      412.72      410.84     62.21 o 
   3   7   8       45.15       18.59     36.36 o 
   5   7   8      142.52      118.57     58.65 o 
  -6   8   8      145.83      137.25     47.24 o 
  -4   8   8      159.47      300.39     51.67 o 
  -2   8   8       12.70      -22.72     38.71 o 
   0   8   8       76.88       47.78     40.98 o 
   2   8   8        1.87       66.81     44.38 o 
 -17   1   9     2707.99     2847.97    106.43 o 
 -15   1   9     3809.74     3839.35    118.13 o 
 -13   1   9      880.27      826.96     38.15 o 
 -11   1   9     2477.12     2614.25     69.72 o 
  -9   1   9     9098.22     8817.71    352.23 o 
  -7   1   9     1682.18     1537.08     40.10 o 
  -5   1   9       23.83       38.70     15.51 o 
  -3   1   9     8978.58     8804.49    242.72 o 
  -1   1   9    32914.81    34489.41    661.43 o 
   1   1   9    15454.50    17709.06    202.95 o 
   3   1   9     1082.14     1126.72     28.14 o 
   5   1   9     3228.89     3175.97     53.49 o 
   7   1   9     7969.55     8394.58    168.61 o 
   9   1   9     1206.82     1222.13     56.28 o 
  11   1   9       37.59       42.75     36.86 o 
 -16   2   9      981.89      931.57     63.22 o 
 -14   2   9      855.85      976.23     44.13 o 
 -12   2   9       36.20       48.33     19.04 o 
 -10   2   9     1186.60     1196.36     33.68 o 
  -8   2   9     4326.55     4347.76     79.51 o 
  -6   2   9     3675.55     3422.41     79.39 o 
  -4   2   9      603.99      601.89     21.94 o 
  -2   2   9      133.88      148.62     20.62 o 
   0   2   9     4698.58     4736.97     97.63 o 
   2   2   9     7030.46     7312.69    112.05 o 
   4   2   9      973.85      991.76     28.69 o 
   6   2   9     2119.73     1903.19    101.60 o 
   8   2   9     1682.79     1453.73     59.03 o 
  10   2   9        7.65       -6.48     37.95 o 
  12   2   9       64.26       93.47     44.19 o 
 -17   3   9      277.91      276.18    119.51 o 
 -15   3   9      281.67      365.03     62.82 o 
 -13   3   9     1337.79     1244.83     49.07 o 
 -11   3   9      569.43      539.99     26.72 o 
  -9   3   9        1.59       14.59     14.86 o 
  -7   3   9      225.71      171.38     26.90 o 
  -5   3   9      567.59      618.61     33.32 o 
  -3   3   9     2173.54     2103.14     46.47 o 
  -1   3   9     1863.70     1768.28     42.71 o 
   1   3   9      465.57      444.34     23.33 o 
   3   3   9     3388.65     3453.54     66.92 o 
   5   3   9     1815.34     1814.44     61.29 o 
   7   3   9        2.18       11.52     22.05 o 
   9   3   9      289.01      235.16     41.38 o 
  11   3   9      390.96      442.02     54.24 o 
 -16   4   9      198.59      156.90     76.52 o 
 -14   4   9      421.97      417.85     52.34 o 
 -12   4   9     1007.12     1087.53     56.17 o 
 -10   4   9      906.51      793.57     43.69 o 
  -8   4   9     1979.53     2073.50     65.53 o 
  -6   4   9     2206.76     2297.10     68.96 o 
  -4   4   9      253.79      190.86     22.22 o 
  -2   4   9      879.04      953.12     33.25 o 
   0   4   9     2802.79     2650.69     58.17 o 
   2   4   9     2846.58     2906.76     63.05 o 
   4   4   9     2805.82     2874.65    117.92 o 
   6   4   9     2079.69     1973.33     69.45 o 
   8   4   9     1322.54     1275.13     48.78 o 
  10   4   9      370.41      458.12     55.04 o 
 -15   5   9       60.81       10.71     46.56 o 
 -13   5   9       17.98       10.87     37.55 o 
 -11   5   9       79.78       46.16     46.37 o 
  -9   5   9      687.18      644.24     63.13 o 
  -7   5   9       24.00      -12.64     26.57 o 
  -5   5   9      452.95      431.02     42.18 o 
  -3   5   9      186.48       84.14     44.21 o 
  -1   5   9     2475.07     2522.34     60.57 o 
   1   5   9       41.93       44.52     21.43 o 
   3   5   9     1083.66      941.46     84.21 o 
   5   5   9        3.18       15.99     32.22 o 
   7   5   9      950.57      957.94     55.83 o 
   9   5   9       83.40       10.56     54.03 o 
 -12   6   9      144.75       91.42     61.34 o 
 -10   6   9      122.84       86.52     60.65 o 
  -8   6   9       31.97       21.51     37.98 o 
  -6   6   9       70.16       22.16     28.94 o 
  -4   6   9       16.57        9.63     30.22 o 
  -2   6   9        1.31       -1.98     23.36 o 
   0   6   9      108.64       74.74     24.38 o 
   2   6   9      921.04      922.32     41.53 o 
   4   6   9     1016.06     1010.90     56.06 o 
   6   6   9       76.24       53.23     44.16 o 
  -9   7   9      134.22      252.19     68.31 o 
  -7   7   9       47.11      -11.08     36.97 o 
  -5   7   9       19.34       -3.96     44.30 o 
  -3   7   9      173.30      125.80     40.67 o 
  -1   7   9      625.30      653.70     38.69 o 
   1   7   9      160.92      189.42     42.90 o 
   3   7   9      306.88      221.82     58.37 o 
   5   7   9      122.40      175.62     49.96 o 
  -4   8   9       16.61        7.57     52.92 o 
  -2   8   9       75.59       88.85     42.56 o 
   0   8   9      150.91      228.79     49.75 o 
 -18   0  10      187.77      245.22     81.28 o 
 -16   0  10      245.89      241.08     70.24 o 
 -14   0  10      556.67      674.80     80.73 o 
 -12   0  10     6798.48     6708.88    164.18 o 
 -10   0  10     3900.02     3715.76    143.79 o 
  -8   0  10      454.87      526.11     43.05 o 
  -6   0  10      740.57      568.34     43.05 o 
  -4   0  10     8008.77     8887.72    150.66 o 
  -2   0  10     8276.42    10502.50    178.38 o 
   0   0  10     5642.85     5698.34    109.99 o 
   2   0  10     2178.83     2198.55     59.03 o 
   4   0  10     2669.98     2739.70     70.08 o 
   6   0  10      863.41      701.09     59.34 o 
   8   0  10      227.78      258.19     56.10 o 
  10   0  10        3.71      -16.56     45.47 o 
  12   0  10      446.37      312.49     73.14 o 
 -17   1  10        9.87      -66.18     44.12 o 
 -15   1  10      213.10      263.79     49.32 o 
 -13   1  10      734.68      692.80     64.61 o 
 -11   1  10      167.80      111.26     19.29 o 
  -9   1  10       88.66       60.92     18.17 o 
  -7   1  10      594.97      574.69     44.99 o 
  -5   1  10     3935.12     4374.29     69.55 o 
  -3   1  10     2173.08     2119.23     42.85 o 
  -1   1  10      671.95      672.13     21.11 o 
   1   1  10      350.55      354.50     21.66 o 
   3   1  10      301.09      240.80     28.18 o 
   5   1  10     3586.65     3714.37     79.23 o 
   7   1  10       41.48       27.76     34.53 o 
   9   1  10      203.72      235.31     41.89 o 
  11   1  10      546.76      654.32     61.97 o 
 -16   2  10      149.32      154.53     92.11 o 
 -14   2  10      716.07      825.27     54.74 o 
 -12   2  10      468.18      334.62     27.82 o 
 -10   2  10      238.85      174.22     24.28 o 
  -8   2  10      783.31      701.41     35.66 o 
  -6   2  10      845.28      693.61     33.88 o 
  -4   2  10      494.50      475.50     20.65 o 
  -2   2  10      379.43      312.78     53.52 o 
   0   2  10     2489.23     2576.03     87.49 o 
   2   2  10     4283.92     4456.22    117.00 o 
   4   2  10      384.19      320.72     46.29 o 
   6   2  10      213.31      169.45     25.40 o 
   8   2  10       71.39       69.91     31.75 o 
  10   2  10        0.95      -25.78     35.74 o 
 -17   3  10      403.81      556.39     66.67 o 
 -15   3  10      921.46      976.74     61.69 o 
 -13   3  10      625.32      669.85     37.66 o 
 -11   3  10       24.67       58.17     19.54 o 
  -9   3  10      401.58      412.25     55.92 o 
  -7   3  10     5247.69     4974.80    304.04 o 
  -5   3  10     7299.02     7343.35    113.15 o 
  -3   3  10     3814.34     3881.81     71.39 o 
  -1   3  10      697.46      785.55     29.73 o 
   1   3  10      332.76      300.63     62.58 o 
   3   3  10     3116.11     3002.45     63.25 o 
   5   3  10     3818.69     4265.78    136.10 o 
   7   3  10       45.21       50.62     25.79 o 
   9   3  10        3.79       16.62     34.27 o 
  11   3  10     1041.09     1036.62     62.45 o 
 -16   4  10      307.26      160.28     75.97 o 
 -14   4  10       87.21       27.55     38.45 o 
 -12   4  10      137.15       62.79     34.75 o 
 -10   4  10      898.68      933.84     47.63 o 
  -8   4  10       27.79      -24.51     23.42 o 
  -6   4  10        4.26       16.64     22.55 o 
  -4   4  10      123.03       81.70     29.89 o 
  -2   4  10      296.95      234.16     32.37 o 
   0   4  10      287.30      297.73     40.64 o 
   2   4  10       52.41       70.43     20.52 o 
   4   4  10      502.23      419.97     43.43 o 
   6   4  10      425.53      434.60    111.81 o 
   8   4  10       27.78       51.58     30.61 o 
  10   4  10      268.83      249.60     58.44 o 
 -13   5  10       77.71      -19.25     52.58 o 
 -11   5  10      169.44      192.44     57.54 o 
  -9   5  10      222.72      212.45     72.21 o 
  -7   5  10      138.18       84.12     29.55 o 
  -5   5  10     2072.22     1954.39     67.29 o 
  -3   5  10     3963.14     3935.97     79.70 o 
  -1   5  10      242.82      267.48     29.10 o 
   1   5  10       59.21       66.52     23.22 o 
   3   5  10      607.05      603.24     47.03 o 
   5   5  10      151.57      122.85     37.79 o 
   7   5  10      403.37      455.07     52.01 o 
 -12   6  10     1035.36      951.28     89.28 o 
 -10   6  10      548.47      603.67     81.28 o 
  -8   6  10      107.23       76.24     54.06 o 
  -6   6  10       86.15       57.76     36.53 o 
  -4   6  10     1590.19     1671.92    102.67 o 
  -2   6  10     1462.05     1332.67     47.57 o 
   0   6  10      424.69      489.12     58.45 o 
   2   6  10     1691.01     1816.84     71.98 o 
   4   6  10     1597.51     1656.87     71.00 o 
   6   6  10      258.93      206.21     49.71 o 
  -9   7  10        8.43        9.59     58.65 o 
  -7   7  10        3.89      -33.30     38.71 o 
  -5   7  10       26.49       18.74     36.91 o 
  -3   7  10        2.34        9.03     36.54 o 
  -1   7  10      106.93       53.09     31.79 o 
   1   7  10       34.92       45.24     41.96 o 
   3   7  10      185.73      213.40     50.74 o 
 -17   1  11      669.58      904.74     73.25 o 
 -15   1  11        7.33       18.23     38.57 o 
 -13   1  11      126.57       49.52     21.53 o 
 -11   1  11     3412.57     3408.08     64.52 o 
  -9   1  11     8860.99     9336.74    175.88 o 
  -7   1  11       12.16       13.88     18.73 o 
  -5   1  11     1140.75     1404.85     47.83 o 
  -3   1  11     2851.41     2542.37     71.27 o 
  -1   1  11     2256.18     2097.33     39.52 o 
   1   1  11      381.95      353.01     44.07 o 
   3   1  11     2204.99     2215.36     44.52 o 
   5   1  11      846.81      858.95     35.27 o 
   7   1  11       73.90      110.07     34.28 o 
   9   1  11      506.57      583.68     83.63 o 
  11   1  11       68.77       89.23     43.93 o 
 -16   2  11      356.83      426.49     82.11 o 
 -14   2  11     1578.77     1724.33     57.35 o 
 -12   2  11      246.43      209.78     24.89 o 
 -10   2  11      479.56      468.88     37.80 o 
  -8   2  11     2311.37     2292.77     66.96 o 
  -6   2  11     6845.93     7359.30    144.54 o 
  -4   2  11      619.87      703.66     25.46 o 
  -2   2  11     1814.92     1817.41     51.86 o 
   0   2  11     3405.11     3199.98     62.70 o 
   2   2  11      865.29      852.00     27.67 o 
   4   2  11       59.24       74.76     20.70 o 
   6   2  11       55.98       38.59     22.83 o 
   8   2  11      917.99      869.74     51.14 o 
  10   2  11     1189.39      992.03     59.32 o 
 -15   3  11        0.39       26.18     30.95 o 
 -13   3  11      119.11      108.67     28.60 o 
 -11   3  11       14.16        5.89     21.08 o 
  -9   3  11      201.51      108.85     28.40 o 
  -7   3  11       12.40        6.72     29.57 o 
  -5   3  11       71.50       68.17     24.24 o 
  -3   3  11      712.12      807.17     40.34 o 
  -1   3  11      112.33      126.10     40.60 o 
   1   3  11       84.49       48.72     24.15 o 
   3   3  11      184.75      225.79     33.61 o 
   5   3  11       25.61       47.79     25.10 o 
   7   3  11      122.72      105.39     28.46 o 
   9   3  11      326.44      311.13     48.83 o 
 -14   4  11      517.22      472.05     56.36 o 
 -12   4  11      132.28       74.45     48.16 o 
 -10   4  11       62.88       40.89     29.77 o 
  -8   4  11      255.07      282.56     36.18 o 
  -6   4  11     2508.88     2361.88     72.06 o 
  -4   4  11     3318.74     3411.20     94.05 o 
  -2   4  11     2134.88     2157.60     53.78 o 
   0   4  11     2648.10     2786.73     63.45 o 
   2   4  11      265.93      314.07     65.70 o 
   4   4  11      114.21      106.80     61.79 o 
   6   4  11      377.59      382.23     46.85 o 
   8   4  11     1422.00     1403.49     67.26 o 
 -13   5  11        6.71      -12.97     52.71 o 
 -11   5  11     1587.84     1600.62     98.18 o 
  -9   5  11     3019.48     3030.68     90.40 o 
  -7   5  11       91.24       75.87     38.60 o 
  -5   5  11      109.57      104.48     36.22 o 
  -3   5  11     2298.25     2389.17     60.57 o 
  -1   5  11     1926.63     1992.02     62.82 o 
   1   5  11      675.08      668.99     37.08 o 
   3   5  11      705.75      744.75     48.15 o 
   5   5  11      500.95      568.99     55.78 o 
   7   5  11      379.95      336.62     51.41 o 
 -12   6  11       75.72       24.84     58.65 o 
 -10   6  11       91.29       30.22     56.51 o 
  -8   6  11        0.34       -8.57     33.70 o 
  -6   6  11        0.55       -2.97     32.42 o 
  -4   6  11      253.96      254.21     68.20 o 
  -2   6  11      353.19      293.39     64.37 o 
   0   6  11      181.51      160.67     33.74 o 
   2   6  11        7.03       33.35     37.59 o 
   4   6  11      202.16      145.81     57.65 o 
   6   6  11        1.73      -52.14     42.09 o 
  -9   7  11     1389.52     1488.34     73.50 o 
  -7   7  11     1308.65     1441.40     71.25 o 
  -5   7  11      316.76      402.68     98.36 o 
  -3   7  11       70.59      116.89     47.95 o 
  -1   7  11     1205.25     1331.08     53.27 o 
   1   7  11     2007.97     2019.96     82.72 o 
   3   7  11      428.00      469.03     86.52 o 
 -16   0  12       80.53      113.02     67.20 o 
 -14   0  12        4.19      -24.54     31.02 o 
 -12   0  12        4.40        8.28     26.51 o 
 -10   0  12     3622.45     3539.41    126.82 o 
  -8   0  12     5394.50     5602.94    169.60 o 
  -6   0  12      943.36     1013.17     61.82 o 
  -4   0  12     6281.60     6904.60    126.27 o 
  -2   0  12     3187.76     3553.55     80.01 o 
   0   0  12       40.38       26.91     41.16 o 
   2   0  12     1152.51     1169.92     45.69 o 
   4   0  12     4236.11     4254.76     99.58 o 
   6   0  12     2628.72     2501.81    112.67 o 
   8   0  12      953.69      947.14     76.45 o 
  10   0  12       71.03       10.42     57.48 o 
 -17   1  12       17.13      -12.93     45.84 o 
 -15   1  12      105.80       71.30     30.58 o 
 -13   1  12     1893.40     1884.22     49.23 o 
 -11   1  12      385.19      294.15     65.33 o 
  -9   1  12      946.23      963.12     43.78 o 
  -7   1  12       21.44       12.50     20.35 o 
  -5   1  12     5830.18     5924.25    123.63 o 
  -3   1  12     1200.41     1286.46     29.60 o 
  -1   1  12       30.54       22.83     12.64 o 
   1   1  12     1267.83     1264.10     33.14 o 
   3   1  12      555.49      587.79     25.60 o 
   5   1  12        5.26      -13.27     21.97 o 
   7   1  12      222.38      208.97     40.45 o 
   9   1  12      107.60       74.12     40.72 o 
 -16   2  12        0.86      -26.03     40.10 o 
 -14   2  12       85.78       52.88     29.18 o 
 -12   2  12       43.09       23.56     20.19 o 
 -10   2  12      209.41      179.12     31.59 o 
  -8   2  12     3101.15     3148.07     83.04 o 
  -6   2  12     3041.41     2950.88     77.64 o 
  -4   2  12        3.05      -12.72     13.89 o 
  -2   2  12        4.71        1.02     14.78 o 
   0   2  12      970.08      923.77     32.29 o 
   2   2  12      917.07      945.21     29.82 o 
   4   2  12      542.06      545.04     32.74 o 
   6   2  12      669.20      624.04     37.01 o 
   8   2  12      274.24      285.03     50.09 o 
  10   2  12      104.27       49.80     43.44 o 
 -15   3  12      544.68      578.35     48.01 o 
 -13   3  12     1933.10     2013.15     73.44 o 
 -11   3  12      716.23      831.49     46.34 o 
  -9   3  12       53.87       38.74     25.39 o 
  -7   3  12      863.47      795.25     46.47 o 
  -5   3  12     6176.54     6268.84    162.08 o 
  -3   3  12     2338.09     2322.06     53.44 o 
  -1   3  12     1364.06     1329.77     40.30 o 
   1   3  12     4144.11     4186.64     80.87 o 
   3   3  12     1630.04     1621.42     59.96 o 
   5   3  12        8.42      -20.92     23.67 o 
   7   3  12       63.10       51.84     36.93 o 
   9   3  12      704.48      872.71     70.51 o 
 -14   4  12        4.29       69.07     58.92 o 
 -12   4  12        4.05        7.93     46.64 o 
 -10   4  12     2005.51     2074.59     86.25 o 
  -8   4  12      710.64      726.85     44.22 o 
  -6   4  12      362.92      448.73     43.68 o 
  -4   4  12      227.72      180.65     38.16 o 
  -2   4  12      724.87      633.96     31.48 o 
   0   4  12        0.43      -17.85     20.14 o 
   2   4  12       87.99       54.72     23.46 o 
   4   4  12      116.31       61.94     32.01 o 
   6   4  12        2.61      -29.61     28.56 o 
   8   4  12       45.77       33.06     42.80 o 
 -13   5  12      178.44      227.83     66.24 o 
 -11   5  12      174.35       74.44     69.48 o 
  -9   5  12       58.23       71.50     33.69 o 
  -7   5  12        2.04        1.85     29.51 o 
  -5   5  12      365.51      251.19     39.27 o 
  -3   5  12     3295.48     3222.03    121.62 o 
  -1   5  12     2321.52     2168.81    124.01 o 
   1   5  12        4.11        3.94     24.19 o 
   3   5  12      151.97      133.35     48.75 o 
   5   5  12      469.10      508.76     72.10 o 
   7   5  12       33.52       16.21     43.75 o 
 -12   6  12      564.41      800.73    100.32 o 
 -10   6  12      531.86      640.20     60.59 o 
  -8   6  12     1277.93     1333.49     64.82 o 
  -6   6  12     1873.27     2005.79     77.13 o 
  -4   6  12      581.09      645.10     69.72 o 
  -2   6  12      260.69      148.74     72.32 o 
   0   6  12      153.90      179.75     33.34 o 
   2   6  12      147.56      159.42     43.84 o 
   4   6  12      908.12      871.63     58.61 o 
  -7   7  12       87.65       49.32     42.14 o 
  -5   7  12      349.91      394.73     91.80 o 
  -3   7  12       85.69       76.66     40.24 o 
  -1   7  12      111.49       55.77     34.46 o 
   1   7  12       24.82       28.25     55.13 o 
 -17   1  13      117.01       85.42     48.26 o 
 -15   1  13        3.54      -11.03     29.85 o 
 -13   1  13       22.34       -1.89     21.74 o 
 -11   1  13     1057.04     1014.29     48.37 o 
  -9   1  13     3040.85     3063.82     83.43 o 
  -7   1  13     3271.60     3494.97     89.55 o 
  -5   1  13     3077.38     3070.39     81.30 o 
  -3   1  13     3413.23     3442.11     56.18 o 
  -1   1  13      502.91      472.49     21.54 o 
   1   1  13      593.39      679.18     42.89 o 
   3   1  13       54.43       50.86     26.90 o 
   5   1  13     1404.44     1462.22     48.40 o 
   7   1  13     1170.75     1064.46     82.11 o 
   9   1  13      156.68      146.90     46.70 o 
 -16   2  13        4.35        6.95     71.79 o 
 -14   2  13      679.23      711.30     43.86 o 
 -12   2  13     4020.75     4094.43    130.17 o 
 -10   2  13     1164.36     1245.46     53.04 o 
  -8   2  13       82.48       53.43     24.85 o 
  -6   2  13     3418.71     3353.79     86.27 o 
  -4   2  13      887.22      829.04     43.30 o 
  -2   2  13       39.41       13.31     16.06 o 
   0   2  13     3771.15     3643.74    110.76 o 
   2   2  13     3448.86     3504.17     62.52 o 
   4   2  13       23.95       11.29     23.07 o 
   6   2  13       31.33       52.62     34.96 o 
   8   2  13      234.25      236.89     49.83 o 
 -15   3  13       63.25       50.80     35.43 o 
 -13   3  13        0.49       14.73     32.71 o 
 -11   3  13       27.94       46.65     31.12 o 
  -9   3  13        3.91       14.68     27.13 o 
  -7   3  13      102.35       67.59     26.91 o 
  -5   3  13      773.59      792.88     42.23 o 
  -3   3  13      243.32      235.13     42.69 o 
  -1   3  13     1040.36     1021.70     37.53 o 
   1   3  13      333.95      398.83     39.20 o 
   3   3  13       40.15       39.48     24.50 o 
   5   3  13      163.55      103.28     29.06 o 
   7   3  13       15.70        9.36     38.39 o 
 -14   4  13     1262.45     1245.01     92.25 o 
 -10   4  13     1960.56     1970.37     71.19 o 
  -8   4  13     1371.16     1499.07     60.49 o 
  -6   4  13      229.54      176.94     34.24 o 
  -4   4  13      384.32      415.79     53.85 o 
  -2   4  13     1882.95     1900.32     52.44 o 
   0   4  13     1738.86     1736.35     83.63 o 
   2   4  13      681.75      714.90     51.30 o 
   4   4  13      318.71      215.00     41.45 o 
   6   4  13      112.95       97.82     34.89 o 
 -13   5  13      241.64      254.53     71.34 o 
 -11   5  13      229.09      233.86     46.13 o 
  -9   5  13      496.90      638.42     56.60 o 
  -7   5  13      517.16      588.86     83.38 o 
  -5   5  13      501.94      497.79     51.75 o 
  -3   5  13     1610.04     1572.78     64.54 o 
  -1   5  13      805.66      818.54     49.13 o 
   1   5  13        4.35       -0.43     25.71 o 
   3   5  13      209.65      196.17     43.61 o 
   5   5  13     1410.79     1207.65     65.34 o 
 -10   6  13     1158.08     1159.36     65.82 o 
  -8   6  13     1171.77     1217.54     64.13 o 
  -6   6  13      377.32      296.92     58.17 o 
  -4   6  13      195.09      159.25     43.39 o 
  -2   6  13      992.17      987.33     56.89 o 
   0   6  13      197.78      241.76     37.44 o 
   2   6  13      119.29      125.88     44.41 o 
  -5   7  13     1343.51     1304.04     69.90 o 
  -3   7  13     1040.60     1128.75     64.61 o 
  -1   7  13        7.76       -5.68     36.33 o 
 -16   0  14     2130.30     2266.18    133.37 o 
 -14   0  14     3199.56     2872.40     92.56 o 
 -12   0  14       50.79       66.65     42.09 o 
 -10   0  14      208.06       97.77     40.71 o 
  -8   0  14     2140.17     2258.87    100.05 o 
  -6   0  14      861.55      956.59     65.41 o 
  -4   0  14      191.18       93.70     36.98 o 
  -2   0  14     2508.54     2889.73     73.97 o 
   0   0  14      670.62      664.78     38.65 o 
   2   0  14     1085.10      961.55     86.45 o 
   4   0  14        9.85      -50.98     45.40 o 
   6   0  14     1426.59     1443.10     91.42 o 
   8   0  14      882.30      841.02     81.63 o 
 -17   1  14        1.59       53.38     48.86 o 
 -15   1  14      594.90      663.09     62.32 o 
 -13   1  14      900.01      891.74     50.86 o 
 -11   1  14       83.86       15.00     25.32 o 
  -9   1  14      104.02       28.74     36.47 o 
  -7   1  14     1290.95     1376.69     54.74 o 
  -5   1  14      485.82      469.65     36.84 o 
  -3   1  14       37.04       21.03     17.49 o 
  -1   1  14       21.12        1.08     15.27 o 
   1   1  14      594.33      593.97     30.59 o 
   3   1  14     1441.87     1473.85     40.59 o 
   5   1  14      219.29      131.78     38.71 o 
   7   1  14        0.62      -25.60     38.33 o 
 -16   2  14     1025.79     1016.41     52.28 o 
 -14   2  14      294.00      231.01     98.32 o 
 -12   2  14       23.85       11.00     37.67 o 
 -10   2  14       47.67       13.36     27.16 o 
  -8   2  14      260.32      310.71     36.17 o 
  -6   2  14        6.58        3.41     22.07 o 
  -4   2  14      127.74       95.93     26.19 o 
  -2   2  14        1.75       19.59     16.13 o 
   0   2  14       37.72       41.01     21.68 o 
   2   2  14       44.31        3.10     18.76 o 
   4   2  14      168.09      174.14     66.19 o 
   6   2  14       32.97       22.46     38.40 o 
   8   2  14      379.29      540.93     72.21 o 
 -15   3  14     1074.58     1030.97     85.21 o 
 -13   3  14     1449.25      793.83     71.55 o 
 -11   3  14     1179.97     1250.04     57.84 o 
  -9   3  14     2751.43     2772.77     84.10 o 
  -7   3  14     3333.43     3442.53     93.53 o 
  -5   3  14      161.50      200.74     32.04 o 
  -3   3  14      877.17      808.78     43.25 o 
  -1   3  14       92.22       74.05     25.30 o 
   1   3  14     4496.81     4254.73     85.35 o 
   3   3  14     3270.02     3306.53     76.58 o 
   5   3  14      269.11      235.60     38.37 o 
   7   3  14      120.17      194.76     53.16 o 
 -14   4  14      133.47       67.34     60.51 o 
 -12   4  14        7.94       43.51     36.40 o 
 -10   4  14      201.42      149.76     40.85 o 
  -8   4  14     2729.95     2728.32     85.60 o 
  -6   4  14      550.64      629.70    108.22 o 
  -4   4  14        0.63       17.45     26.93 o 
  -2   4  14     2406.59     2282.48     74.85 o 
   0   4  14     2819.71     2801.73     83.82 o 
   2   4  14       49.88      -46.98     31.32 o 
   4   4  14       56.69       86.53     54.14 o 
   6   4  14      478.17      485.91     47.91 o 
 -13   5  14      970.29     1044.01     90.32 o 
 -11   5  14     1914.34     1935.74     78.13 o 
  -9   5  14      639.89      771.66     62.73 o 
  -7   5  14       20.29       44.49     32.08 o 
  -5   5  14       86.20      109.78     37.22 o 
  -3   5  14       87.24       52.75     32.34 o 
  -1   5  14      145.65      142.30     30.47 o 
   1   5  14      682.00      673.03     54.05 o 
   3   5  14     1060.23     1185.14     63.12 o 
 -10   6  14      359.27      450.41     57.51 o 
  -8   6  14      871.31      936.90     59.18 o 
  -6   6  14     1587.70     1641.40     72.33 o 
  -4   6  14     2103.77     2102.18     80.98 o 
  -2   6  14     1290.45     1257.13     64.66 o 
   0   6  14      977.48     1124.95     87.56 o 
   2   6  14      713.75      796.83     64.01 o 
 -15   1  15      419.07      405.99     69.90 o 
 -13   1  15      287.41      227.82     40.71 o 
 -11   1  15      926.58     1016.98     51.57 o 
  -9   1  15        9.13       26.94     27.90 o 
  -7   1  15     2037.15     1927.35     66.96 o 
  -5   1  15       11.74        0.67     29.36 o 
  -3   1  15     6698.37     6643.36    142.96 o 
  -1   1  15     4103.73     4342.66     72.15 o 
   1   1  15      490.25      612.62     36.69 o 
   3   1  15      633.49      780.47     58.85 o 
   5   1  15      815.12      804.20     51.66 o 
   7   1  15      347.23      319.84     57.68 o 
 -16   2  15      185.99      235.34     51.62 o 
 -14   2  15       51.18       27.05     38.96 o 
 -12   2  15      117.79       93.43     57.79 o 
 -10   2  15     1754.81     1756.81     72.10 o 
  -8   2  15     1457.22     1348.28     57.42 o 
  -6   2  15       43.26       14.74     28.46 o 
  -4   2  15     1013.11     1047.63     48.64 o 
  -2   2  15     1225.12     1244.99     41.70 o 
   0   2  15      117.75       83.10     38.92 o 
   2   2  15      881.07      880.00     33.95 o 
   4   2  15     2233.30     2168.90     63.03 o 
   6   2  15     1084.22     1087.90     61.11 o 
 -15   3  15       45.20      -10.76     59.34 o 
 -13   3  15      189.96      100.72     39.49 o 
 -11   3  15      344.25      277.00     42.54 o 
  -9   3  15     2003.33     1791.32     69.39 o 
  -7   3  15        6.35        8.23     37.26 o 
  -5   3  15      112.11      103.00     29.87 o 
  -3   3  15      265.21      236.75     41.33 o 
  -1   3  15       44.99       41.52     32.46 o 
   1   3  15      565.75      511.19     76.20 o 
   3   3  15       74.78       54.64     42.85 o 
   5   3  15        0.14      -21.05     31.18 o 
 -14   4  15       18.58       24.43     63.00 o 
 -12   4  15      452.29      551.52    141.45 o 
 -10   4  15      768.97      875.05     81.42 o 
  -8   4  15      467.77      469.87     50.79 o 
  -6   4  15      511.07      579.97     50.08 o 
  -4   4  15      489.05      639.26     52.08 o 
  -2   4  15      684.58      736.14     45.91 o 
   0   4  15      604.80      590.55     84.49 o 
   2   4  15      595.55      533.66     81.80 o 
   4   4  15     2063.43     2137.78     66.42 o 
 -11   5  15     1534.79     1566.81     72.76 o 
  -9   5  15      888.09      798.78     53.30 o 
  -7   5  15        3.24      -39.14     32.97 o 
  -5   5  15      307.92      281.52     43.77 o 
  -3   5  15     3108.69     3001.03     93.49 o 
  -1   5  15     1221.62     1231.28     60.37 o 
   1   5  15       37.54      -34.62     36.96 o 
   3   5  15       26.49       28.00     44.43 o 
  -8   6  15       18.28        2.96     39.68 o 
  -6   6  15        0.63      -21.11     37.51 o 
  -4   6  15       76.73       36.70     39.25 o 
  -2   6  15       11.10       31.23     39.53 o 
   0   6  15      402.20      421.10     79.21 o 
 -14   0  16      796.30      717.72     73.35 o 
 -12   0  16     1606.29     1639.54     95.84 o 
 -10   0  16     3894.79     3789.73    146.28 o 
  -8   0  16     1111.33     1139.78     76.31 o 
  -6   0  16     1540.16     1689.63     90.18 o 
  -4   0  16     6555.18     6670.00    209.62 o 
  -2   0  16     6276.94     6507.72    203.68 o 
   0   0  16     3909.15     4112.72    103.42 o 
   2   0  16     3119.07     3115.29     89.82 o 
   4   0  16     1644.88     1715.51    100.32 o 
   6   0  16      104.93      109.71     62.86 o 
 -15   1  16       82.98       13.05     41.71 o 
 -13   1  16      265.80      196.53     41.31 o 
 -11   1  16       20.44       14.71     29.81 o 
  -9   1  16      179.27      157.52     34.71 o 
  -7   1  16     1163.08     1148.09     53.81 o 
  -5   1  16     4696.19     4714.25    116.42 o 
  -3   1  16        6.08        5.45     25.49 o 
  -1   1  16      215.30      221.58     41.12 o 
   1   1  16      992.57      974.83     85.49 o 
   3   1  16      572.29      697.85     72.26 o 
   5   1  16        0.67       31.68     41.89 o 
 -14   2  16      290.97      221.16     45.94 o 
 -12   2  16      493.34      608.00     57.40 o 
 -10   2  16     1420.28     1329.10     59.96 o 
  -8   2  16     1911.70     1843.13     68.30 o 
  -6   2  16      577.27      560.34     40.76 o 
  -4   2  16     1050.69     1051.63     79.31 o 
  -2   2  16     3997.61     3736.93     99.23 o 
   0   2  16     3344.24     3377.90     75.24 o 
   2   2  16     1300.64     1340.74     57.50 o 
   4   2  16      323.90      344.86     61.36 o 
   6   2  16        7.12      -13.47     42.93 o 
 -13   3  16      101.91       34.91     39.98 o 
 -11   3  16       88.16       90.67     52.09 o 
  -9   3  16      223.09      197.38     38.55 o 
  -7   3  16     4315.08     3994.69    110.54 o 
  -5   3  16     6108.62     5776.61    135.63 o 
  -3   3  16      362.45      374.71     43.43 o 
  -1   3  16      129.96       83.05     41.56 o 
   1   3  16     2598.79     2476.58     65.78 o 
   3   3  16      976.77      885.37     45.08 o 
   5   3  16        2.34      -21.01     44.47 o 
 -12   4  16        1.07      -18.33     39.74 o 
 -10   4  16      265.21      167.91     41.97 o 
  -8   4  16      134.41      150.74     38.61 o 
  -6   4  16      581.30      605.85     54.16 o 
  -4   4  16       30.69       67.61     34.77 o 
  -2   4  16       31.96       12.24     32.57 o 
   0   4  16       86.97      110.10     36.19 o 
   2   4  16       19.84       41.06     33.59 o 
 -11   5  16      138.06       79.47     56.72 o 
  -9   5  16      572.45      676.84     72.00 o 
  -7   5  16     1894.60     1978.86    139.79 o 
  -5   5  16      902.57     1002.99     59.30 o 
  -3   5  16     1203.32     1164.64     61.67 o 
  -1   5  16      699.62      859.92     65.40 o 
   1   5  16       44.91       42.50     56.72 o 
 -15   1  17      655.23      698.09     80.31 o 
 -13   1  17     3112.53     3097.47     97.67 o 
 -11   1  17     3169.45     3252.25     97.68 o 
  -9   1  17     3856.46     3777.67    106.21 o 
  -7   1  17     4474.03     4355.12    114.29 o 
  -5   1  17     1141.70     1112.92     69.48 o 
  -3   1  17     1136.56     1142.15     55.69 o 
  -1   1  17     2878.67     2908.29     88.55 o 
   1   1  17      867.70      805.34     40.01 o 
   3   1  17      437.22      556.97     64.28 o 
   5   1  17     1246.07     1248.73     67.35 o 
 -14   2  17      279.49      119.67     46.33 o 
 -12   2  17     1399.77     1477.25     68.69 o 
 -10   2  17       72.68       70.45     35.79 o 
  -8   2  17      137.42      169.41     39.36 o 
  -6   2  17     3678.79     3402.99     99.05 o 
  -4   2  17     1833.00     1731.01     67.39 o 
  -2   2  17      110.44       99.10     52.34 o 
   0   2  17      456.88      485.63     40.19 o 
   2   2  17      504.33      547.64     85.54 o 
   4   2  17       10.43      -40.41     42.09 o 
 -13   3  17      334.51      348.03     54.15 o 
 -11   3  17     1003.56      899.09     56.22 o 
  -9   3  17      671.74      698.99     54.09 o 
  -7   3  17      320.76      318.46     42.71 o 
  -5   3  17     1381.17     1236.85     59.13 o 
  -3   3  17      329.26      340.91     43.86 o 
  -1   3  17       64.88       32.37     47.40 o 
   1   3  17      331.54      335.52     91.32 o 
   3   3  17      484.54      526.82     71.32 o 
 -12   4  17      264.63      235.08    123.27 o 
 -10   4  17      528.01      577.66     58.87 o 
  -8   4  17      631.47      563.91     61.79 o 
  -6   4  17     1279.51     1102.27     59.74 o 
  -4   4  17     2875.91     2842.45     99.19 o 
  -2   4  17     1002.24     1111.02     58.60 o 
   0   4  17       27.22       55.83     51.61 o 
   2   4  17       22.73      -12.53     41.70 o 
  -9   5  17       10.82       40.09     41.81 o 
  -7   5  17       24.82       -5.23     37.88 o 
  -5   5  17       11.68       48.58     38.05 o 
  -3   5  17       31.57        3.11     37.69 o 
  -1   5  17      178.26      211.56     60.79 o 
 -14   0  18      912.80      889.46     85.21 o 
 -12   0  18      383.36      487.06     76.45 o 
 -10   0  18      958.88      923.47     77.69 o 
  -8   0  18     3976.56     3697.48    149.11 o 
  -6   0  18      657.36      633.13     63.55 o 
  -4   0  18      105.82      132.75     53.47 o 
  -2   0  18     1700.24     1793.20    103.57 o 
   0   0  18      593.63      865.65     91.91 o 
   2   0  18       71.14       32.09     40.42 o 
   4   0  18     1185.51     1346.57     98.81 o 
 -13   1  18       64.32       68.48     50.47 o 
 -11   1  18        1.87      -29.95     33.08 o 
  -9   1  18      298.06      269.44     43.31 o 
  -7   1  18      272.95      293.57     43.34 o 
  -5   1  18      242.43      242.02     64.79 o 
  -3   1  18      304.88      323.36     50.30 o 
  -1   1  18        7.91       22.75     33.63 o 
   1   1  18      175.83      267.51     63.62 o 
   3   1  18      443.26      503.96     58.93 o 
 -12   2  18      318.18      233.10     54.30 o 
 -10   2  18     1336.86     1260.78     61.85 o 
  -8   2  18      505.88      489.47     51.67 o 
  -6   2  18       85.31       89.73     34.21 o 
  -4   2  18      113.80      123.30     35.96 o 
  -2   2  18      257.45      362.84     61.13 o 
   0   2  18      220.90      267.97     44.17 o 
   2   2  18      172.23      198.75     47.73 o 
 -11   3  18      495.90      691.85     74.66 o 
  -9   3  18     1332.93     1354.11     66.28 o 
  -7   3  18      613.41      761.97     62.51 o 
  -5   3  18      252.86      234.84     41.36 o 
  -3   3  18      596.79      668.06     57.72 o 
  -1   3  18     1067.84     1039.39     57.80 o 
   1   3  18      953.75     1072.78     63.05 o 
 -10   4  18       42.18       46.11     40.22 o 
  -8   4  18      601.24      532.75     66.41 o 
  -6   4  18       11.72       16.43     35.50 o 
  -4   4  18       65.90       89.81     39.15 o 
  -2   4  18      813.57      811.77     59.26 o 
   0   4  18      256.42      227.76     69.21 o 
 -13   1  19      573.00      470.84     58.97 o 
 -11   1  19      516.21      550.41     58.91 o 
  -9   1  19      250.57      259.73     43.44 o 
  -7   1  19      713.49      705.37     84.32 o 
  -5   1  19     1206.38     1025.21     56.81 o 
  -3   1  19      436.75      371.87     49.20 o 
  -1   1  19      259.67      387.61     86.49 o 
   1   1  19      298.81      459.87     81.63 o 
 -12   2  19      199.20      148.90     81.63 o 
 -10   2  19      827.02      741.44     52.76 o 
  -8   2  19      336.83      338.36     48.64 o 
  -6   2  19      345.02      379.26     49.49 o 
  -4   2  19     1219.22     1230.35     62.55 o 
  -2   2  19      117.67       96.34     39.60 o 
   0   2  19       67.18       53.23     39.26 o 
 -11   3  19       51.63       -2.49     43.86 o 
  -9   3  19       11.41       28.70     39.13 o 
  -7   3  19      136.32      141.39     39.96 o 
  -5   3  19        0.49      -13.43     34.51 o 
  -3   3  19        1.06      -28.60     36.17 o 
  -1   3  19        0.40      -31.58     37.02 o 
  -8   4  19      294.80      426.38    138.89 o 
  -6   4  19      853.85      905.99     57.98 o 
  -4   4  19      579.55      811.71     62.10 o 
 -12   0  20     1429.20     1735.72    111.16 o 
 -10   0  20     1716.74     1549.84    102.53 o 
  -8   0  20      210.95      182.02     60.44 o 
  -6   0  20      244.15      142.83     54.92 o 
  -4   0  20      391.11      390.74     73.00 o 
  -2   0  20      783.53      794.93     81.76 o 
   0   0  20      766.01     1114.88    111.09 o 
 -11   1  20       14.36      -12.43     39.70 o 
  -9   1  20      287.48      272.51     47.03 o 
  -7   1  20      512.48      638.34    107.12 o 
  -5   1  20       22.09       -4.96     34.55 o 
  -3   1  20        1.63       32.33     38.85 o 
  -1   1  20      270.42      365.87     53.01 o 
 -10   2  20      670.84      697.50     76.17 o 
  -8   2  20      134.07      142.18     46.13 o 
  -6   2  20        4.10        5.09     37.61 o 
  -4   2  20       89.31       65.47     39.23 o 
  -2   2  20      351.31      371.25     53.63 o 
  -7   3  20      480.08      411.01     55.85 o 
  -5   3  20        3.72      -51.06     40.51 o 
  -9   1  21       36.27       11.60     39.13 o 
  -7   1  21       46.98       75.35     40.92 o 
  -5   1  21      338.36      408.76     55.52 o 
  -3   1  21      851.17     1012.30     62.94 o 
                                                 
